# Supplementary material for: Evidence for Horizontal and Vertical Transmission of Mtr-Mediated Extracellular Electron Transfer among the Bacteria
Source: mBio. 2022 Feb 1;13(1):e02904-21. doi: 10.1128/mbio.02904-21 (PMC8805035; doi:10.1128/mbio.02904-21)
Supplement: TABLE S1 [file mbio.02904-21-st001.xlsx]

## Sheet: A. Environmental and EET info
Species	Latitude	Longitude	EET	Notes on EET-Related Activity	Tree Group	Environment	Type	Land Type	Isolate	Notes on Enrichment/ Environmental Conditions	References for strains and phenotypes
Acidobacteriia bacterium FW104_bin.1	35.9774	84.2736	M		5	Wastewater/Contaminated Water	Environmental	site exposed to Manhattan Project nuclear research contamination	metagenome		Tian R, Ning D, He Z, Zhang P, Spencer SJ, Gao S, Shi W, Wu L, Zhang Y, Yang Y, Adams BG, Rocha AM, Detienne BL, Lowe KA, Joyner DC, Klingeman DM, Arkin AP, Fields MW, Hazen TC, Stahl DA, Alm EJ, Zhou J. 2020. Small and mighty: Adaptation of superphylum Patescibacteria to groundwater environment drives their genome simplicity. Microbiome 8:1–15.
Acidobacteriia bacterium FNV_2010_0_2_1	-10.1681	-64.8242	ND		5	Soil	Environmental	jungle	metagenome		Tian R, Ning D, He Z, Zhang P, Spencer SJ, Gao S, Shi W, Wu L, Zhang Y, Yang Y, Adams BG, Rocha AM, Detienne BL, Lowe KA, Joyner DC, Klingeman DM, Arkin AP, Fields MW, Hazen TC, Stahl DA, Alm EJ, Zhou J. 2020. Small and mighty: Adaptation of superphylum Patescibacteria to groundwater environment drives their genome simplicity. Microbiome 8:1–15.
Acidobacteriia bacterium WB8_3_068	34.8239	-83.7911	ND		5	Freshwater	Environmental	lake/estuary	metagenome		Rodriguez‐R, L. M., Tsementzi, D., Luo, C., & Konstantinidis, K. T. (2020). Iterative subtractive binning of freshwater chronoseries metagenomes identifies over 400 novel species and their ecologic preferences. Environmental Microbiology, 22(8), 3394–3412. https://doi.org/10.1111/1462-2920.15112
Aeromonadaceae bacterium MGYG-HGUT-01692	NA	NA	ND		2	Clinical	Human	gut	metagenome		Almeida, A., Nayfach, S., Boland, M. et al. A unified catalog of 204,938 reference genomes from the human gut microbiome. Nat Biotechnol 39, 105–114 (2021). https://doi.org/10.1038/s41587-020-0603-3
Aeromonas aquatica AE235	61.16	29.7	ND		2	Freshwater	Environmental	humic lake	isolate		Beaz-Hidalgo R, Latif-Eugenín F, Hossain MJ, Berg K, Niemi RM, Rapala J, Lyra C, Liles MR, Figueras MJ. Aeromonas aquatica sp. nov., Aeromonas finlandiensis sp. nov. and Aeromonas lacus sp. nov. isolated from Finnish waters associated with cyanobacterial blooms. Syst Appl Microbiol. 2015 May;38(3):161-8. doi: 10.1016/j.syapm.2015.02.005. Epub 2015 Mar 20. PMID: 25852023.
Aeromonas bestiarum CECT 4227	NA	NA	Y*	Aeromonas sp. CA23 (phylogenetically branches with A. bestiarum CECT4227/A. salmonicida CBA100) was found to reduce iron. See Kooli et al. 2019.	2	Clinical	Fish	"diseased"	isolate		Ali, A., Carnahar, A. M., Altwegg, M., Lüthy-Hottenstein, J., & Joseph, S. W. (1996). Aeromonas bestiarum sp. Nov. (Formerly genomospecies DNA group 2 A. hydrophila). A new species isolated from non-human sources. Medical Microbiology Letters, 5, 156–165.	2. Kooli WM, Junier T, Shakya M, et al. Remedial Treatment of Corroded Iron Objects by Environmental Aeromonas Isolates. Appl Environ Microbiol. 2019;85(3):e02042-18. Published 2019 Jan 23. doi:10.1128/AEM.02042-18
Aeromonas cavernicola DSM 24474	48.9545	16.7677	ND		2	Freshwater	Environmental	cavern brook	isolate		Martínez-Murcia, A., Beaz-Hidalgo, R., Svec, P. et al. Aeromonas cavernicola sp. nov., isolated from fresh water of a brook in a cavern. Curr Microbiol 66, 197–204 (2013). https://doi.org/10.1007/s00284-012-0253-x
Aeromonas diversa CDC 2478-85	29.9511	-90.0715	ND		2	Clinical	Human	pathogen	isolate		Farfán M, Spataro N, Sanglas A, et al. Draft Genome Sequence of the Aeromonas diversa Type Strain. Genome Announc. 2013;1(3):e00330-13. Published 2013 Jun 27. doi:10.1128/genomeA.00330-13
Aeromonas finlandiensis 4287D	61.193	24.7048	ND		2	Freshwater	Environmental	lake	isolate		Beaz-Hidalgo R, Latif-Eugenín F, Hossain MJ, Berg K, Niemi RM, Rapala J, Lyra C, Liles MR, Figueras MJ. Aeromonas aquatica sp. nov., Aeromonas finlandiensis sp. nov. and Aeromonas lacus sp. nov. isolated from Finnish waters associated with cyanobacterial blooms. Syst Appl Microbiol. 2015 May;38(3):161-8. doi: 10.1016/j.syapm.2015.02.005. Epub 2015 Mar 20. PMID: 25852023.
Aeromonas hydrophila ATCC 7966	NA	NA	Y		2	Canned Milk c. 1940s	Manmade	NA	isolate		Conley BE, Intile PJ, Bond DR, Gralnick JA. Divergent Nrf Family Proteins and MtrCAB Homologs Facilitate Extracellular Electron Transfer in Aeromonas hydrophila. Appl Environ Microbiol. 2018 Nov 15;84(23):e02134-18. doi: 10.1128/AEM.02134-18. PMID: 30266730; PMCID: PMC6238070.
Aeromonas piscicola AH-3	41.3851	2.1734	ND		2	Freshwater Animal	Manmade	gold fish farm	isolate		Merino S, Tomás JM. Characterization of an Aeromonas hydrophila strain isolated on a septicemic out-break in a fish-farm of Spain. Microbiologia. 1988 Dec;4(3):181-4. PMID: 3271064.
Aeromonas popoffii CIP 105493	51.213	4.5997	ND		2	Freshwater	Manmade	drinking water	isolate		Huys G, Kämpfer P, Altwegg M, Kersters I, Lamb A, Coopman R, Lüthy-Hottenstein J, Vancanneyt M, Janssen P, Kersters K. Aeromonas popoffii sp. nov., a mesophilic bacterium isolated from drinking water production plants and reservoirs. Int J Syst Bacteriol. 1997 Oct;47(4):1165-71. doi: 10.1099/00207713-47-4-1165. PMID: 9336924.
Aeromonas schubertii CECT 4240	NA	NA	ND		2	Clinical	Human	forehead abscess	isolate		Hickman-Brenner FW, Fanning GR, Arduino MJ, Brenner DJ, Farmer JJ III (1988) Aeromonas schubertii, a new mannitol-negative species found in human clinical specimens. J Clin Microbiol 26:1561–1564
Aeromonas sp. ASNIH4	38.9847	77.0947	ND		2	Wastewater/Contaminated Water	Manmade	manhole	isolate		Weingarten RA, Johnson RC, Conlan S, Ramsburg AM, Dekker JP, Lau AF, Khil P, Odom RT, Deming C, Park M, Thomas PJ; NISC Comparative Sequencing Program, Henderson DK, Palmore TN, Segre JA, Frank KM. Genomic Analysis of Hospital Plumbing Reveals Diverse Reservoir of Bacterial Plasmids Conferring Carbapenem Resistance. mBio. 2018 Feb 6;9(1):e02011-17. doi: 10.1128/mBio.02011-17. PMID: 29437920; PMCI…
Aeromonas veronii AMC34	NA	NA	ND		2	Clinical	Human	feces	isolate		Silver AC, Williams D, Faucher J, Horneman AJ, Gogarten JP, Graf J. Complex evolutionary history of the Aeromonas veronii group revealed by host interaction and DNA sequence data. PLoS One. 2011 Feb 16;6(2):e16751. doi: 10.1371/journal.pone.0016751. PMID: 21359176; PMCID: PMC3040217.
Alteromonadaceae bacterium 2052S.S.stab0a.01	NA	NA	ND		6	Marine Animal	Bactronophorus thoracites (shipworm) from Butuan Philippines	gill	metagenome		Altamia MA, Lin Z, Trindade-Silva AE, et al. Secondary Metabolism in the Gill Microbiota of Shipworms (Teredinidae) as Revealed by Comparison of Metagenomes and Nearly Complete Symbiont Genomes. mSystems. 2020;5(3):e00261-20. Published 2020 Jun 30. doi:10.1128/mSystems.00261-20
Alteromonadaceae bacterium 2753L.S.0a.02	NA	NA	ND		3	Marine Animal	Bactronophorus thoracites (shipworm) from Infanta Philippines	gill	metagenome		Altamia MA, Lin Z, Trindade-Silva AE, et al. Secondary Metabolism in the Gill Microbiota of Shipworms (Teredinidae) as Revealed by Comparison of Metagenomes and Nearly Complete Symbiont Genomes. mSystems. 2020;5(3):e00261-20. Published 2020 Jun 30. doi:10.1128/mSystems.00261-20
Aquincola sp. S2	NA	NA	U		3	Soil	Environmental	NA	isolate		Unpublished
Betaproteobacteria bacterium PowLak16_MAG12	49.95	-124.533	M	Most abundant at 120-350 m where Fe2+ and Mn2+ arehighest in concentration, with a max conc. of ~60uM Fe and ~30uM Mn	3	Freshwater	Environmental	meromictic lake, Anoxic zone.	metagenome		Haas, S., Desai, D.K., LaRoche, J., Pawlowicz, R. and Wallace, D.W.R. (2019), Geomicrobiology of the carbon, nitrogen and sulphur cycles in Powell Lake: a permanently stratified water column containing ancient seawater. Environ Microbiol, 21: 3927-3952. doi:10.1111/1462-2920.14743
Betaproteobacteria bacterium RBG_16_64_18	39.5369	-107.783	M		3	Freshwater Sediment	Environmental	subsurface terrestrial	metagenome		Anantharaman K et al., "Thousands of microbial genomes shed light on interconnected biogeochemical processes in an aquifer system.", Nat Commun, 2016 Oct 24;7:13219
Betaproteobacteria bacterium RIFCSPLOWO2_02_FULL_63_19	39.5369	-107.783	M		3	Freshwater	Environmental	subsurface terrestrial	metagenome	Rifle well FP-101 under low O2 conditions	Anantharaman K et al., "Thousands of microbial genomes shed light on interconnected biogeochemical processes in an aquifer system.", Nat Commun, 2016 Oct 24;7:13219
Betaproteobacteria bacterium RIFCSPLOWO2_12_FULL_64_23	39.5369	-107.783	M		3	Freshwater	Environmental	subsurface terrestrial	metagenome	Rifle well FP-101 under low O2 conditions	Anantharaman K et al., "Thousands of microbial genomes shed light on interconnected biogeochemical processes in an aquifer system.", Nat Commun, 2016 Oct 24;7:13219
Betaproteobacteria bacterium SpSt-328	60.1987	125.513	M		4	Hot Spring Sediment	Environmental	Subsurface Terrestrial	metagenome	Rifle background sediment; well D04 at 16ft depth	Zhou Z et al., "Genome- and Community-Level Interaction Insights into Carbon Utilization and Element Cycling Functions of Hydrothermarchaeota in Hydrothermal Sediment.", mSystems, 2020 Jan 7;5(1)
Betaproteobacterium_64_16	39.5369	-107.783	M		3	Freshwater, subsurface terrestrial	Manmade	microbial fuel cell	metagenome		Arbour, Tyler J., Benjamin Gilbert, and Jillian F. Banfield. 2020. “Diverse Microorganisms in Sediment and Groundwater Are Implicated in Extracellular Redox Processes Based on Genomic Analysis of Bioanode Communities.” Frontiers in Microbiology 11. https://doi.org/10.3389/fmicb.2020.01694.
Bryobacteraceae bacterium Spst337	60.1987	125.513	M		5	Hot Spring Sediment	Environmental	Hot Spring Sediment	metagenome		Zhou Z et al., "Genome- and Community-Level Interaction Insights into Carbon Utilization and Element Cycling Functions of Hydrothermarchaeota in Hydrothermal Sediment.", mSystems, 2020 Jan 7;5(1)
Burkholderiales bacterium JOSHI_001	36°53’9.83”S	174°38’1.44”E	ND	"manganese-depositing"	4	Freshwater	Environmental	Urban freshwater biofilm	isolate		Smith, J. P. (2014). A Novel Manganese Oxidising Bacterium: Characterisation and Genomic Evaluation [Doctoral dissertation]. University of Auckland.
Burkholderiales bacterium RIFCSPHIGHO2_12_FULL_69_20	39.5369	-107.783	M		4	Freshwater	Environmental	subsurface terrestrial	metagenome	Rifle well FP-101 under high O2 conditions	Anantharaman K et al., "Thousands of microbial genomes shed light on interconnected biogeochemical processes in an aquifer system.", Nat Commun, 2016 Oct 24;7:13219
Rhodoferax sp. RIFOXYD12_FULL_59_19	39.5369	-107.783	M		4	Freshwater	Environmental	subsurface terrestrial	metagenome	Rifle well CD01 at 16ft depth	Anantharaman K et al., "Thousands of microbial genomes shed light on interconnected biogeochemical processes in an aquifer system.", Nat Commun, 2016 Oct 24;7:13219
Burkholderiales_66_15	39.5369	-107.783	M		4	Freshwater, subsurface terrestrial	Manmade	microbial fuel cell	metagenome		Arbour, Tyler J., Benjamin Gilbert, and Jillian F. Banfield. 2020. “Diverse Microorganisms in Sediment and Groundwater Are Implicated in Extracellular Redox Processes Based on Genomic Analysis of Bioanode Communities.” Frontiers in Microbiology 11. https://doi.org/10.3389/fmicb.2020.01694.
Caenimonas koreensis DSM 17982	NA	NA	ND		4	Wastewater/Contaminated Water	Manmade	activated sludge from batch reactor	isolate		Ryu, S. H.; Lee, D. S.; Park, M.; Wang, Q.; Jang, H. H.; Park, W.; Jeon, C. O. (1 May 2008). "Caenimonas koreensis gen. nov., sp. nov., isolated from activated sludge". International Journal of Systematic and Evolutionary Microbiology. 58 (5): 1064–1068. doi:10.1099/ijs.0.65416-0. PMID 18450689.
Candidatus Solibacter usitatus Ellin6076	-38.2425	145.935	ND		5	Soil	Environmental	rotationally grazed pasture	isolate	perennial ryegrass and white clover grown in pasture	1. Ward NL, Challacombe JF, Janssen PH, Henrissat B, Coutinho PM, et al. (2009) Three Acidobacteria genomes provide a first glimpse of their lifestyles in soils and sediments. Appl Environ Microbiol 75: 2046–2056.	2. Challacombe JF, Eichorst SA, Hauser L, Land M, Xie G, Kuske CR (2011) Biological Consequences of Ancient Gene Acquisition and Duplication in the Large Genome of Candidatus Solibacter usitatus Ellin6076. PLoS ONE 6(9): e24882. https://doi.org/10.1371/journal.pone.0024882
Colwellia hornerae PAMC 20917	78.9167	11.8833	ND		2	Marine Sediment	Environmental	offshore	isolate		Kim H, Park AK, Lee JH, Kim HW, Shin SC. 2018. Complete genome sequence of Colwellia hornerae PAMC 20917, a cold-active enzyme-producing bacterium isolated from the Arctic Ocean sediment. Mar Genomics 41:54–56.
Comamonadaceae bacterium PowLak16_MAG17	49.95	-124.533	M	Most abundant at 120-350 m depth, where Fe2+ and Mn2+ are highest in concentration, with a max conc. of ~60uM Fe and ~30uM Mn.	4	Freshwater	Environmental	meromictic lake, Anoxic zone.	metagenome		Haas, S., Desai, D.K., LaRoche, J., Pawlowicz, R. and Wallace, D.W.R. (2019), Geomicrobiology of the carbon, nitrogen and sulphur cycles in Powell Lake: a permanently stratified water column containing ancient seawater. Environ Microbiol, 21: 3927-3952. doi:10.1111/1462-2920.14743
Rhodoferax sp. CG1_02_60_18	38.56	-110.8	M		4	Freshwater	Environmental	cold-water geyser	metagenome		Probst AJ, Castelle CJ, Singh A, Brown CT, Anantharaman K, Sharon I, Hug LA, Burstein D, Emerson JB, Thomas BC, Banfield JF. 2017. Genomic resolution of a cold subsurface aquifer community provides metabolic insights for novel microbes adapted to high CO 2 concentrations. Environ Microbiol 19:459–474.
Ectothiorhodospira marina DSM 241	43.0793	5.8045	ND		7	Marine Sediment	Environmental	coastal marine	isolate	Isolated from enrichment culture with arsenite as electron donor	1. Matheron, Robert, and Renee Baulaigue. “Bactéries photosynthétiques sulfureuses marines.” Archiv für Mikrobiologie 86, no. 4 (December 1, 1972): 291–304. https://doi.org/10.1007/BF00424986.	2. Imhoff, J. F., and Jörg Süling. “The Phylogenetic Relationship among Ectothiorhodospiraceae: A Reevaluation of Their Taxonomy on the Basis of 16S RDNA Analyses.” Archives of Microbiology 165, no. 2 (February 16, 1996): 106–13. https://doi.org/10.1007/s002030050304.
Ectothiorhodospira sp. BSL-9	39.525	-118.879	ND		7	Soda Lake Water	Environmental	soda lake	isolate		McCann SH, Boren A, Hernandez-Maldonado J, Stoneburner B, Saltikov CW, Stolz JF, Oremland RS. 2017. Arsenite as an electron donor for anoxygenic photosynthesis: Description of three strains of Ectothiorhodospira from Mono Lake, California and Big Soda Lake, Nevada. Life 7.
Ferrimonas balearica DSM 9799	39.5696	2.6502	Y	EET activity- Fe(III)-oxyhydroxide, Fe(III) citrate and Mn(IV)O2	1	Marine Sediment	Environmental	coastal marine	isolate	Isolated from Fe(III) oxyhydroxide reducing enrichment.	Rosselló-Mora RA, Ludwig W, Kämpfer P, Amann R, Schleifer KH. 1995. Ferrimonas balearica gen. nov., spec. nov., a New Marine Facultative Fe(III)-reducing Bacterium. Syst Appl Microbiol 18:196–202.
Ferrimonas futtsuensis DSM 18154	35.2897	139.848	Y	EET activity- Fe(III)-oxyhydroxide, Fe(III) citrate and Mn(IV)O2	1	Marine Sediment	Environmental	tidal flat/mudflat	isolate		Nakagawa T, Iino T, Suzuki KI, Harayama S. 2006. Ferrimonas futtsuensis sp. nov. and Ferrimonas kyonanensis sp. nov., selenate-reducing bacteria belonging to the Gammaproteobacteria isolated from Tokyo Bay. Int J Syst Evol Microbiol 56:2639–2645.
Ferrimonas kyonanensis DSM 18153	35.1167	139.833	Y	EET activity- Fe(III)-oxyhydroxide, Fe(III) citrate and Mn(IV)O2	1	Marine Animal	Environmental	alimentary tract homogenate of littleneck clams (Ruditapes philippinarum)	isolate		Nakagawa T, Iino T, Suzuki KI, Harayama S. 2006. Ferrimonas futtsuensis sp. nov. and Ferrimonas kyonanensis sp. nov., selenate-reducing bacteria belonging to the Gammaproteobacteria isolated from Tokyo Bay. Int J Syst Evol Microbiol 56:2639–2645.
Ferrimonas marina NBRC 102583	26	127	N*	*"too low" compared to F. balearica via ferrozine assay, when cultures were grown with lactate as sole electron donor and Fe(III) oxyhydroxide or Fe(III) citrate as electron acceptor.	1	Marine Algae	Environmental	tropical water	isolate		Katsuta A, Adachi K, Matsuda S, Shizuri Y, Kasai H. 2005. Ferrimonas marina sp. nov. Int J Syst Evol Microbiol 55:1851–1855.
Ferrimonas sediminum DSM 23317	36.0833	120.533	Y	EET activity- Fe(III)-oxyhydroxide, Fe(III) citrate	1	Marine Sediment	Environmental	amphioxus breeding zone	isolate		Ji S, Zhao R, Li Z, Li B, Shi X, Zhang XH. 2013. Ferrimonas sediminum sp. nov., isolated from coastal sediment of an amphioxus breeding zone. Int J Syst Evol Microbiol 63:977–981.
Ferrimonas senticii DSM 18821	21	-157	N*	*EET activity- no growth with lactate and Fe(III) citrate, Fe not quantified- visual comparison	1	Marine Animal	Environmental	mucus of puffer fish Arothron hispidus	isolate		Campbell S, Harada RM, Li QX. 2007. Ferrimonas senticii sp. nov., a novel gammaproteobacterium isolated from the mucus of a puffer fish caught in Kaneohe Bay, Hawai’i. Int J Syst Evol Microbiol 57:2670–2673.
Ferrimonas sediminicola IMCC35001	37.41	126.63	Y		1	Marine Sediment	Environmental	tidal flat/mudflat	isolate		Hwang J, Song J, Lim Y, Joung Y, Cho JC. Ferrimonas sediminicola sp. nov. and Ferrimonas aestuarii sp. nov., Fe(III)-reducing bacteria isolated from marine environments. Int J Syst Evol Microbiol. 2020 Sep;70(9):4927-4934. doi: 10.1099/ijsem.0.004359. PMID: 32735535.
Ferrimonas aestuarii IMCC35002	10.29	103.88	Y		1	Seawater	Environmental	coastal marine	isolate		Hwang J, Song J, Lim Y, Joung Y, Cho JC. Ferrimonas sediminicola sp. nov. and Ferrimonas aestuarii sp. nov., Fe(III)-reducing bacteria isolated from marine environments. Int J Syst Evol Microbiol. 2020 Sep;70(9):4927-4934. doi: 10.1099/ijsem.0.004359. PMID: 32735535.
Ferrimonas lipolytica S7	36.42	129.28	N*	No Fe-reducing ability observed when grown on Fe(III) citrate nor Fe(III)-oxyhydroxide with lactate or yeast extract, Fe not quantified- visual comparison to F. balearica	1	Seawater	Environmental	Pacific ocean	isolate		Bae, S. S., Jung, Y.-H., Kwon, Y. M., Chung, D., & Baek, K. (2021). Ferrimonas lipolytica sp. Nov., a facultatively anaerobic bacterium isolated from seawater. International Journal of Systematic and Evolutionary Microbiology. https://doi.org/10.1099/ijsem.0.004665
Gallionellales bacterium RIFCSPLOWO2_02_FULL_59_110	39.5369	-107.783	M		4	Freshwater	Environmental	subsurface terrestrial	metagenome	Rifle CO well FP-101 under low O2	Baker BJ et al., "Genomic resolution of linkages in carbon, nitrogen, and sulfur cycling among widespread estuary sediment bacteria.", Microbiome, 2015;3:14
Gammaproteobacteria bacterium NAT125	North Atlantic Ocean		M		3	Seawater	Environmental	pelagic (5-1000m)	metagenome		Tully BJ et al., "The reconstruction of 2,631 draft metagenome-assembled genomes from the global oceans.", Sci Data, 2018 Jan 16;5:170203
Gammaproteobacteria bacterium bin.87	39.31	119.71	M		3	Marine Sediment	Environmental	Bohai Sea	metagenome		Song, D., Zhang, Y., Liu, J., Zhong, H., Zheng, Y., Zhou, S., Yu, M., Todd, J. D., & Zhang, X.-H. (2020). Metagenomic Insights Into the Cycling of Dimethylsulfoniopropionate and Related Molecules in the Eastern China Marginal Seas. Frontiers in Microbiology, 11, 157. https://doi.org/10.3389/fmicb.2020.00157
Gammaproteobacteria bacterium HF-Dia21	31.4178	-81.296	M		3	Seawater	Environmental	Surface seawater inoculated into synthetic phycosphere	metagenome		Fu H et al., "Ecological drivers of bacterial community assembly in synthetic phycospheres.", Proc Natl Acad Sci U S A, 2020 Feb 18;117(7):3656-3662
Gammaproteobacteria bacterium MnB_17	-27.5002	153.014	M*	Manganese-reducing community	3	Bioreactor	Manmade	AOM-Mn bioreactor	metagenome	isolated from bioreactor enriching for Mn-reducers	Leu, A. O., Cai, C., McIlroy, S. J., Southam, G., Orphan, V. J., Yuan, Z., Hu, S., & Tyson, G. W. (2020). Anaerobic methane oxidation coupled to manganese reduction by members of the Methanoperedenaceae. The ISME Journal, 14(4), 1030–1041. https://doi.org/10.1038/s41396-020-0590-x	Leu, A. O., McIlroy, S. J., Ye, J., Parks, D. H., Orphan, V. J., & Tyson, G. W. (2020). Lateral Gene Transfer Drives Metabolic Flexibility in the Anaerobic Methane-Oxidizing Archaeal Family Methanoperedenaceae. MBio, 11(3). https://doi.org/10.1128/mBio.01325-20"
Chromatiales bacterium SG8_30	49.92	-124.53	M		3	Freshwater Sediment	Environmental	lake	metagenome	Found in sediment sulfate rich zone 8-12 cm depth	Haas, S., Desai, D.K., LaRoche, J., Pawlowicz, R. and Wallace, D.W.R. (2019), Geomicrobiology of the carbon, nitrogen and sulphur cycles in Powell Lake: a permanently stratified water column containing ancient seawater. Environ Microbiol, 21: 3927-3952. doi:10.1111/1462-2920.14743
Gammaproteobacteria bacterium SS_bin_12	-37.85	144.95	M		3	Marine Sediment	Environmental	Intertidal beach sand	metagenome		Chen, Y.-J., Leung, P. M., Bay, S. K., Hugenholtz, P., Kessler, A. J., Shelley, G., Waite, D. W., Cook, P. L. M., & Greening, C. (2020). Metabolic flexibility allows generalist bacteria to become dominant in a frequently disturbed ecosystem. BioRxiv, 2020.02.12.945220. https://doi.org/10.1101/2020.02.12.945220
Gemmatimonas sp. SG8_38_2	34.7414	-77.1234	M		3	Brackish Sediment	Environmental	estuary	metagenome	Found in sediment sulfate rich zone 8-12 cm depth.	Baker BJ et al., "Genomic resolution of linkages in carbon, nitrogen, and sulfur cycling among widespread estuary sediment bacteria.", Microbiome, 2015;3:14
Haliea sp. SAOS-164	15.517	73.8556	U		6	Brackish Sediment	Environmental	estuary	isolate		Unpublished, used with permission from Srinivasan Krishnamurthi (CSIR-IMTECH)
Seongchinamella unica GH4-78	37.5925	126.458	ND		6	Marine Sediment	Environmental	tidal flat/mudflat	isolate		Kang, Joo Won, Hee Gun Yang, Seon Choi, Young-Ju Kim, and Soon Dong Lee. “Seongchinamella Unica Gen. Nov., Sp. Nov., Isolated from a Tidal Mudflat of Beach, and Transfer of Halioglobus Sediminis to Seongchinamella Sediminis Comb. Nov. and Halioglobus Lutimaris to Pseudohalioglobus Gen. Nov. as Pseudohalioglobus Lutimaris Comb. Nov.” International Journal of Systematic and Evolutionary Microbiolog…
Halioglobus japonicus BC5_1	49.4	-123.3	ND		6	Marine Animal	Environmental	Suberitidae sponge	isolate	Used cholesterol as carbon source for enrichment	Holert J et al., "Metagenomes Reveal Global Distribution of Bacterial Steroid Catabolism in Natural, Engineered, and Host Environments.", mBio, 2018 Jan 30;9(1)
Halioglobus maricola IMCC14385	38.23	128.69	ND		6	Seawater	Environmental	Surface seawater from East Sea	isolate		Yang, SJ., Kang, I. & Cho, JC. Expansion of Cultured Bacterial Diversity by Large-Scale Dilution-to-Extinction Culturing from a Single Seawater Sample. Microb Ecol 71, 29–43 (2016). https://doi.org/10.1007/s00248-015-0695-3
Halioglobus pacificus RR3-57	NA	NA	ND		6	Seawater	Manmade	biofilter in recirculating aquaculture	isolate		Kim, Young-Sam & Noh, Eun & Lee, Da-Eun & Kim, Kyoung-Ho. (2017). Complete genome of a denitrifying Halioglobus sp. RR3-57 isolated from a seawater recirculating aquaculture system. The Korean Journal of Microbiology. 53. 58-60. 10.7845/kjm.2017.7003.
Seongchinamella sediminis U0301	36.91	122.243	ND		6	Marine Sediment	Environmental	coastal marine	isolate		Han JR, Ye MQ, Wang C, Du ZJ. Halioglobus sediminis sp. nov., isolated from coastal sediment. Int J Syst Evol Microbiol. 2019 Jun;69(6):1601-1605. doi: 10.1099/ijsem.0.003366. Epub 2019 Mar 25. PMID: 30908180.
Halioglobus sp. NAT121	North Atlantic Ocean		M		6	Seawater	Environmental	pelagic (5-1000m)	metagenome		Tully BJ et al., "The reconstruction of 2,631 draft metagenome-assembled genomes from the global oceans.", Sci Data, 2018 Jan 16;5:170203
Halioglobus sp. NY5	NA	NA	U		6	Marine Sediment	Environmental	NA	unpublished		Unpublished, used with permission from Zongjun Du (Shandong University at Weihai)
Halorhodospira halochloris DSM 1059	30.4336	30.2426	ND		7	Soda Lake Water	Environmental	soda lake	isolate		Imhoff, Johannes F., and Hans G. Trüper. “Ectothiorhodospira Halochloris Sp. Nov., a New Extremely Halophilic Phototrophic Bacterium Containing Bacteriochlorophyll b.” Archives of Microbiology 114, no. 2 (August 1, 1977): 115–21. https://doi.org/10.1007/BF00410772.
Halorhodospira halophila SL1	42.9729	-120.778	ND		7	Salt Lake Sediment	Environmental	hypersaline mud	isolate		Raymond JC, Sistrom WR. The isolation and preliminary characterization of a halophilic photosynthetic bacterium. Arch Mikrobiol. 1967;59(1):255-68. doi: 10.1007/BF00406339. PMID: 4880241.
Ideonella sp. A 288	53.0349	14.2747	Y		4	Freshwater	Environmental	floodplain	isolate	iron oxide floodplain. Isolated from Fe(II)(NH4)2(SO4)2 and Mn(IV)CO3 oxidizing enrichment.	1. Braun B, Kunzel S, Szewzyk U. 2017. Draft genome sequence of Ideonella sp. Strain A 288, isolated from an iron-precipitating biofilm. Genome Annoucements 5:e00556-18.	2. Schmidt B, Sánchez LA, Fretschner T, Kreps G, Ferrero MA, Siñeriz F, Szewzyk U. 2014. Isolation of Sphaerotilus-Leptothrix strains from iron bacteria communities in Tierra del Fuego wetlands. FEMS Microbiol Ecol 90:454–466.
Ketobacter sp. BinB_TS13_700	19.909	115.243	M		6	Seawater	Environmental	Pacific ocean	metagenome		Unpublished, used with permission from Jun Xu (Shanghai Jiao Tong University)
Kineobactrum sediminis F02	36.9657	122.011	ND		6	Marine Sediment	Environmental	marine saltern	isolate		Chang YQ, Meng X, Du ZZ, Du ZJ. Kineobactrum sediminis gen. nov., sp. nov., isolated from marine sediment. Int J Syst Evol Microbiol. 2019 Aug;69(8):2395-2400. doi: 10.1099/ijsem.0.003492. Epub 2019 May 30. PMID: 31145673.
Limnobacter sp. AS06rmzACSIP_596	47.6628	-122.314	M		4	Wastewater/Contaminated Water	Manmade	batch anaerobic digester fed dairy manure amended with oleate	metagenome		Campanaro S, Treu L, Rodriguez-R LM, Kovalovszki A, Ziels RM, Maus I, Zhu X, Kougias PG, Basile A, Luo G, Schlüter A, Konstantinidis KT, Angelidaki I. New insights from the biogas microbiome by comprehensive genome-resolved metagenomics of nearly 1600 species originating from multiple anaerobic digesters. Biotechnol Biofuels. 2020 Feb 24;13:25. doi: 10.1186/s13068-020-01679-y. PMID: 32123542; PMC…
Marinimicrobium koreense DSM 16974	34.75	127	ND		3	Marine Sediment	Environmental	tidal flat/mudflat	isolate		Lim, Jee-Min & Jeon, Che & Lee, Jae-Chan & Song, Sung-Min & Kim, Kwang-Yup & Kim, Chang-Jin. (2006). Marinimicrobium koreense gen. nov., sp. nov. and Marinimicrobium agarilyticum sp. nov., novel moderately halotolerant bacteria isolated from tidal flat sediment in Korea. International journal of systematic and evolutionary microbiology. 56. 653-7. 10.1099/ijs.0.64075-0.
Marinimicrobium sp. EAC58	Indian Ocean (Eastern Africa Coastal Province)		M		3	Seawater	Environmental	pelagic (5-1000m)	metagenome		Tully BJ et al., "The reconstruction of 2,631 draft metagenome-assembled genomes from the global oceans.", Sci Data, 2018 Jan 16;5:170203
Marinobacter sp. Arc7-DN-1	78.29	-162.69	ND		3	Marine Sediment	Environmental	Arctic Ocean, 580 m depth	isolate		Meng, Y., Zhang, Z., Li, J., Lv, Y., & Lin, X. (2018). The complete genome sequence of the denitrifying bacterium Marinobacter sp. Arc7-DN-1 isolated from Arctic Ocean sediment. Marine Genomics. doi:10.1016/j.margen.2018.10.008
Marinobacter sp. PJ-16	40.9162	121.893	U		3	Marine Sediment	Environmental	tidal flat/mudflat	isolate	red beach	Unpublished
Marinobacter sp. W62	NA	NA	U		3	Seawater	Manmade	solar saltern	isolate		Unpublished, used with permission from Zongjun Du (Shandong University at Weihai)
Niveibacterium sp. COAC-50	NA	NA	U		3	unpublished	unpublished	unpublished	isolate		Unpublished, used with permission from Lee Hyo-Jin and Kyung-Sook Whang (Mokwon University)
Paraferrimonas haliotis AFRC7-2-1	24.82	118.57	Y	EET activity- reduction of Fe(III)-citrate	1	Marine Animal	Environmental	abalone raft	isolate		Huang J, Huang Z, Shao Z. 2017. Paraferrimonas haliotis sp. nov., isolated from the intestine of abalone, Haliotis discus hannai and emendation of description of the genus Paraferrimonas. Int J Syst Evol Microbiol 67:5062–5066.
Paraferrimonas sedimenticola NBRC 101628	26.4794	127.928	Y	EET activity- reduction of Fe(III) citrate, Fe(III) EDTA	1	Marine Sediment	Environmental	coastal marine	isolate		Khan ST, Harayama S. 2007. Paraferrimonas sedimenticola gen. nov., sp. nov., a marine bacterium of the family Ferrimonadaceae. Int J Syst Evol Microbiol 57:1493–1498.
Parahaliea aestuarii HSLHS9	19.9667	110.567	ND		6	Seawater	Environmental	South China Sea	isolate		Liu Y, Du J, Zhang J, Lai Q, Shao Z, Zhu H. Parahaliea maris sp. nov., isolated from surface seawater and emended description of the genus Parahaliea. J Microbiol. 2020 Feb;58(2):92-98. doi: 10.1007/s12275-020-9405-z. Epub 2020 Jan 29. PMID: 31993984.
Phenylobacterium zucineum lbmp16	-23.5798	-47.5867	M		4	Freshwater	Environmental	stream	metagenome	Farming Irrigation stream	Meneghine AK, Nielsen S, Varani AM, Thomas T, Alves LMC. 2017. Metagenomic analysis of soil and freshwater from zoo agricultural area with organic fertilization. PLoS One 12:1–20.
Photobacterium gaetbulicola Gung47	NA	NA	ND		2	Marine Sediment	Environmental	tidal flat/mudflat	isolate		Kim YO, Kim KK, Park S, Kang SJ, Lee JH, Lee SJ, Oh TK, Yoon JH. Photobacterium gaetbulicola sp. nov., a lipolytic bacterium isolated from a tidal flat sediment. Int J Syst Evol Microbiol. 2010 Nov;60(Pt 11):2587-2591. doi: 10.1099/ijs.0.016923-0. Epub 2009 Dec 18. PMID: 20023056.
Photobacterium lutimaris JCM 13586	35.8202	126.483	ND		2	Marine Sediment	Environmental	tidal flat/mudflat	isolate		Jung, S.-Y., Jung, Y.-T., Oh, T.-K. & Yoon, J.-H. Photobacterium lutimaris sp. nov., isolated from a tidal flat sediment in Korea. International Journal of Systematic and Evolutionary Microbiology, 57, 332–336 (2007).
Pleionea sediminis S1-5-21	24.85	118.67	ND		3	Marine Sediment	Environmental	coastal marine	isolate		Luo Y, Lai Q, Yuan J, Huang Z. Pleionea sediminis sp. nov., isolated from coastal sediment and emendation of the description of the genus Pleionea. Int J Syst Evol Microbiol. 2019 Nov;69(11):3524-3528. doi: 10.1099/ijsem.0.003655. PMID: 31429821.
Polaromonas sp. RGN.1	50.7333	-115.333	M		4	Glacial Sediment	Environmental	nitrate amended sediment enrichment culture	metagenome		Dunham, E. C., Dore, J. E., Skidmore, M. L., Roden, E. E., & Boyd, E. S. (2021). Lithogenic hydrogen supports microbial primary production in subglacial and proglacial environments. Proceedings of the National Academy of Sciences, 118(2). https://doi.org/10.1073/pnas.2007051117
Polaromonas sp. EUR3 1.2.1	79	-85	ND		4	Glacial Sediment	Environmental	permafrost	isolate	Genome recovered from unique core- as it progresses from surface active layer soil through a zone of permafrost soil and into a layer of massive ground ice.	1. Steven B, Pollard WH, Greer CW, Whyte LG. Microbial diversity and activity through a permafrost/ground ice core profile from the Canadian high Arctic. Environ Microbiol. 2008 Dec;10(12):3388-403. doi: 10.1111/j.1462-2920.2008.01746.x. PMID: 19025556.	2. Raymond-Bouchard I, Goordial J, Zolotarov Y, Ronholm J, Stromvik M, Bakermans C, Whyte LG. 2018. Conserved genomic and amino acid traits of cold adaptation in subzero-growing Arctic permafrost bacteria. FEMS Microbiol Ecol 94:1–13.
Gammaproteobacteria bacterium sp. SP163	South Pacific Ocean		M		6	Seawater	Environmental	pelagic (5-1000m)	metagenome		Tully BJ et al., "The reconstruction of 2,631 draft metagenome-assembled genomes from the global oceans.", Sci Data, 2018 Jan 16;5:170203
Ramlibacter lithotrophicus RBP-2	34.1367	118.1273 W	ND	isolated from autotrophic Mn(II) oxidizing enrichment	4	Freshwater	Environmental	tap water	isolate	Mn(II)CO3 provided as the electron donor, with O2 as electron acceptor	Yu H, Leadbetter JR. Bacterial chemolithoautotrophy via manganese oxidation. Nature. 2020;583(7816):453-458. doi:10.1038/s41586-020-2468-5
Rhodocyclaceae bacterium PowLak16_MAG46	49.92	-124.53	M	Most abundant at 120-350 m where Fe2+ and Mn2+ are highest in concentration, with a max conc. of ~60uM Fe and ~30uM Mn.	4	Freshwater	Environmental	meromictic lake, anoxic zone.	metagenome		Haas, S., Desai, D.K., LaRoche, J., Pawlowicz, R. and Wallace, D.W.R. (2019), Geomicrobiology of the carbon, nitrogen and sulphur cycles in Powell Lake: a permanently stratified water column containing ancient seawater. Environ Microbiol, 21: 3927-3952. doi:10.1111/1462-2920.14743
Albidoferax ferrireducens T118	37	-75	Y*	Mixed EET activity- Mn(IV)O2 and Fe(III)-EDTA reduced, but NOT Fe(III) oxide, citrate, AQDS, Cr(IV), Co(III)-EDTA, Uranium (VI)	4	Marine Sediment	Environmental	coastal marine, 18 ft depth	isolate	Isolated from Fe(III) oxide reducing enrichment	Finneran KT, Johnsen C V., Lovley DR. 2003. Rhodoferax ferrireducens sp. nov., a psychrotolerant, facultatively anaerobic bacterium that oxidizes acetate with the reduction of Fe(III). Int J Syst Evol Microbiol 53:669–673.
Rhodoferax sp. Bin2_7	69.416091 S	76.27	M		4	Glacial Sediment	Environmental	glacial sediment	metagenome	H2 in headspace	Yang Z, Zhang Y, Lv Y, Yan W, Xiao X, Sun B, Ma H. H2 Metabolism revealed by metagenomic analysis of subglacial sediment from East Antarctica. J Microbiol. 2019 Dec;57(12):1095-1104. doi: 10.1007/s12275-019-9366-2. Epub 2019 Nov 22. PMID: 31758395.
Shewanella aestuarii PN3F2	35.8167	126.583	U		1	Marine Animal	Environmental	intestinal content of Polychaete, Perinereis linea	isolate		Unpublished, used with permission from Kyoung-Ho Kim (Pukyong National University)
Shewanella algidipiscicola S13	36.9019	6.87928	ND		1	Marine Sediment	Environmental	coastal marine, uppermost 3 cm	isolate		Biango-Daniels M, Wang TW, Hodge KT. 2018. Draft genome sequence of Shewanella algidipiscicola H1, a highly chromate-resistant strain isolated from Mediterranean marine sediments. Genome Annoucements 6:e00556-18
Shewanella amazonensis SB2B	3.88167	-51.0717	Y	EET activity- Mn(IV)O2, Fe(III) oxyhydroxide	1	Marine Sediment	Environmental	marine deposits in river delta	isolate	Isolated from Fe(III)Cl enrichment culture	Venkateswaran K, Dollhopf ME, Aller R, Stackebrandt E, Nealson KH. 1998. Shewanella amazonensis sp. nov., a novel metal-reducing facultative anaerobe from Amazonian shelf muds. Int J Syst Bacteriol 965–972.
Shewanella atlantica HAW-EB5	51.46	-116.533	Y*	Mixed EET activity- reduction of Mn(IV)O2. Negative for reduction of Fe(III) citrate orFe(III)-oxyhydroxide	1	Marine Sediment	Environmental	North Atlantic	isolate		Zhao, Jian-Shen, Dominic Manno, Sonia Thiboutot, Guy Ampleman, and Jalal Hawari. “Shewanella Canadensis Sp. Nov. and Shewanella Atlantica Sp. Nov., Manganese Dioxide- and Hexahydro-1,3,5-Trinitro-1,3,5-Triazine-Reducing, Psychrophilic Marine Bacteria.” International Journal of Systematic and Evolutionary Microbiology, 57, no. 9 (2007): 2155–62. https://doi.org/10.1099/ijs.0.64596-0.
Shewanella baltica OS223	57.3333	20.05	Y	EET activity- Fe(III)	1	Seawater	Environmental	Baltic Sea	isolate	Isolated from nitrate amended enrichment culture	1. Ziemke F, Brettar I, Höfle MG. 1997. Stability and diversity of the genetic structure of a Shewanella putrefaciens population in the water column of the central Baltic. Aquat Microb Ecol 13:63–74.	2. Hambright WS, Deng J, Tiedje JM, Brettar I, Rodrigues JLM. 2016. Shewanella baltica Ecotypes Have Wide Transcriptional Variation under the Same Growth Conditions . mSphere 1:1–11.
Shewanella benthica KT99	-32.0178	-117.35	ND		1	Marine Animal	Environmental	deep sea, ~100Mpa (9.856 depth on dead amphipods	isolate		Lauro FM, Chastain RA, Ferriera S, Johnson J, Yayanos AA, Bartlett DH. 2013. Draft genome sequence of the deep-sea bacterium Shewanella benthica KT99. Genome Announc 1:e00210-13.
Shewanella bicestrii JAB-1	NA	NA	ND		1	Clinical	Human	infected bile duct	isolate		Jousset AB, Dabos L, Bonnin RA, Girlich D, Potron A, Cabanel N, Dortet L, Glaser P, Naas T. 2018. CTX-M-15 producing Shewanella species clinicalisolate expression OXA-535, a chromosome-encodedOXA-48 variant, putative progenitor of the plasmid-encoded OXA-436. Antimicrob Agents Chemother 62:e01879-17.
Shewanella canadensis HAW-EB2	51.46	-116.533	Y*	Mixed EET activity- reduction of MnO2. Negative for reduction of Fe(III) (as ferric citrate (40 mM) or amorphous iron oxide (FeOOH, 40 mM)	1	Marine Sediment	Environmental	North Atlantic	isolate		Zhao, Jian-Shen, Dominic Manno, Sonia Thiboutot, Guy Ampleman, and Jalal Hawari. “Shewanella Canadensis Sp. Nov. and Shewanella Atlantica Sp. Nov., Manganese Dioxide- and Hexahydro-1,3,5-Trinitro-1,3,5-Triazine-Reducing, Psychrophilic Marine Bacteria.” International Journal of Systematic and Evolutionary Microbiology, 57, no. 9 (2007): 2155–62. https://doi.org/10.1099/ijs.0.64596-0.
Shewanella carassii 08MAS2251	32.1167	118.883	ND		1	Freshwater Animal	Environmental	NA	isolate		Fang Y, Wang Y, Liu Z, Lu B, Dai H, Kan B, Wang D. 2017. Shewanella carassii sp. Nov., isolated from surface swabs of crucian carp and faeces of a diarrhoea patient. Int J Syst Evol Microbiol 67:5284–5289.
Shewanella chilikensis JC5	19.0667	85.8167	ND		1	Brackish Sediment	Environmental	brackish lagoon	isolate		Sucharita K, Sasikala C, Park SC, Baik KS, Seong CN, Ramana C V. 2009. Shewanella chilikensis sp. nov., a moderately alkaliphilic gammaproteobacterium isolated from a lagoon. Int J Syst Evol Microbiol 59:3111–3115.
Shewanella colwelliana ATCC 39565	38.7746	-75.1393	ND		1	Brackish Animal	Manmade	eastern oyster larvae, Crassostrea virginica	isolate		Weiner RM, Coyne VE, Brayton P, West P, Raiken SF. 1988. Alteromonas colwelliana sp. nov., an isolate from oyster habitats. Int J Syst Bacteriol 38:240–244.
Shewanella corallii A687	29.51	34.94	ND		1	Marine Animal	Environmental	Favia sp. coral mucus	isolate		Shnit-Orland M, Sivan A, Kushmaro A. 2010. Shewanella corallii sp. nov., a marine bacterium isolated from a Red Sea coral. Int J Syst Evol Microbiol 60:2293–2297.
Shewanella decolorationis S12	23	113	Y	EET activity- Fe(III) citrate	1	Wastewater/Contaminated Water	Manmade	activated sludge	isolate		Xu M, Guo J, Cen Y, Zhong X, Cao W, Sun G. 2005. Shewanella decolorationis sp. nov., a dye-decolorizing bacterium isolated from activated sludge of a waste-water treatment plant. Int J Syst Evol Microbiol 55:363–368.
Shewanella fidelis ATCC BAA-318	29.5533	125.237	N*	Did not reduce Fe(III) citrate 50 mM- visual comparion on agar plates	1	Marine Sediment	Environmental	South China Sea, 73 m depth	isolate		Ivanova EP, Sawabe T, Hayashi K, Gorshkova NM, Zhukova N V., Nedashkovskaya OI, Mikhailov V V., Nicolau D V., Christen R. 2003. Shewanella fidelis sp. nov., isolated from sediments and sea water. Int J Syst Evol Microbiol 53:577–582.
Shewanella fodinae 74A	41.2451	-76.9855	U		1	Freshwater Sediment	Environmental	subsurface terrestrial	isolate	Fracking Mine	Unpublished, used with permission from Regina Lamendella
Shewanella frigidimarina NCIMB 400	57	-2	Y	EET activity- Fe(III) citrate and pyrophosphate	1	Seawater	Environmental	North Sea	isolate		Lee J V., Gibson DM, Shewan JM. 1977. A numerical taxonomic study of some pseudomonas like marine bacteria. J Gen Microbiol 98:439–451.
Shewanella halifaxensis HAW-EB4	44	-62	Y*	Mixed EET activity- reduced Mn (IV)O2 but not Fe(III) citrate or Fe(III) oxyhydroxide	1	Marine Sediment	Environmental	North Atlantic, 215 m depth	isolate		Zhao JS, Manno D, Leggiadro C, O’Neil D, Hawari J. 2006. Shewanella halifaxensis sp. nov., a novel obligately respiratory and denitrifying psychrophile. Int J Syst Evol Microbiol 56:205–212.
Shewanella hanedai JCM 20706	NA	NA	ND		1	Artic Sediment	Environmental	100-220 m depth	isolate	munitions dumping area	Jensen MJ, Tebo BM, Baumann P, Mandel M, Nealson KH. 1980. Characterization of Alteromonas hanedai (sp. nov.), a nonfermentative luminous species of marine origin. Curr Microbiol 3:311–315.
Shewanella indica KJW27	14.47	74.06	N*	Did not reduce Mn(IV)O2 or Fe(III) citrate 40mM- visual comparison on agar plates	1	Marine Sediment	Environmental	Arabian Sea	isolate		Verma P, Pandey PK, Gupta AK, Kim HJ, Baik KS, Seong CN, Patole MS, Shouche YS. Shewanella indica sp. nov., isolated from sediment of the Arabian Sea. Int J Syst Evol Microbiol. 2011 Sep;61(Pt 9):2058-2064. doi: 10.1099/ijs.0.026310-0. Epub 2010 Sep 17. PMID: 20851908.
Shewanella insulae JBTF-M18	37	126	ND		1	Marine Sediment	Environmental	tidal flat	isolate		Park S, Kim IK, Kim W, Yoon JH. 2020. Shewanella insulae sp. Nov., isolated from a tidal flat. Int J Syst Evol Microbiol 70:3872–3877.
Shewanella japonica KCTC 22435	42.76	131.66	N*	Did not reduce Fe(III) citrate 50 mM- visual comparion on agar plates	1	Marine Animal	Environmental	coastal marine, mussels	isolate		Ivanova EP, Sawabe T, Gorshkova NM, Svetashev VI, Mikhailov V V, Nicolau D V, Christen R. 2001. Shewanella japonica sp. nov. Int J Syst Evol Microbiol 51:1027–1033.
Shewanella khirikhana TH2012	11.96	99.95	ND		1	Marine Animal	moribund shrimp with acute hepatopancreatic necrosis	hepatopancreas	isolate		Prachumwat A, Wechprasit P, Srisala J, Kriangsaksri R, Flegel TW, Thitamadee S, Sritunyalucksana K. 2020. Shewanella khirikhana sp. nov. – a shrimp pathogen isolated from a cultivation pond exhibiting early mortality syndrome. Microb Biotechnol 13:781–795.
Shewanella litoralis JCM 32306	37.4708	130.883	ND		1	Seawater	Environmental	surface seawater from Sea of Japan, 1-5 m depth	isolate		Yun BR, Park S, Kim MK, Park J, Kim SB. 2018. Shewanella saliphila sp. Nov., shewanella ulleungensis sp. nov. and shewanella litoralis sp. nov., isolated from coastal seawater. Int J Syst Evol Microbiol 68:2960–2966.
Shewanella livingstonensis LMG 19866	-62.6604	-60.3675	Y	EET activity- Fe(III) citrate	1	Seawater	Environmental	Antarctic	isolate		Bozal, Núria, M Jesús Montes, Encarna Tudela, Francisco Jiménez, and Jesús Guinea. “Shewanella Frigidimarina and Shewanella Livingstonensis Sp. Nov. Isolated from Antarctic Coastal Areas.” International Journal of Systematic and Evolutionary Microbiology 52, no. 1 (January 1, 2002): 195–205. https://doi.org/10.1099/00207713-52-1-195.
Shewanella loihica PV-4	18	-155	Y*	Mixed EET activity- Mn(IV)O2, Fe(III) citrate, hydrous Fe(III) oxides, akageneite Co(III)-EDTA, K2CrO4 (potassium chromate), UO2(CO3) (uranyl carbonate). Did NOT reduce Fe(III)-EDTA	1	Seawater	Environmental	Hydrothermal Vent- Deep Sea Pacific, 1325 m below sea level	isolate	Isolated Sample from iron rich microbial mat, using an Fe(III) citrate enrichment culture	Gao H, Obraztova A, Stewart N, Popa R, Fredrickson JK, Tiedje JM, Nealson KH, Zhou J. 2006. Shewanella loihica sp. nov., isolated from iron-rich microbial mats in the Pacific Ocean. Int J Syst Evol Microbiol 56:1911–1916.
Shewanella mangrovi YQH10	24.4175	117.882	ND		1	Brackish Sediment	Environmental	Mangrove	isolate		Liu Y, Shang XX, Yi ZW, Gu L, Zeng RY. 2015. Shewanella mangrovi sp. Nov., an acetaldehydedegrading bacterium isolated from mangrove sediment. Int J Syst Evol Microbiol 65:2630–2634.
Shewanella marisflavi EP1	24	118	Y	EET activity- Fe(III) citrate, graphite electrode	1	Marine Sediment	Environmental	coastal marine	isolate	Microbial Fuel Cell Enrichemnt, then isolated with Fe(III) citrate as electron acceptor	Huang J, Sun B, Zhang X. 2010. Electricity generation at high ionic strength in microbial fuel cell by a newly isolated Shewanella marisflavi EP1. Appl Microbiol Biotechnol 85:1141–1149.
Shewanella maritima D4-2	37.2333	131.867	ND		1	Seawater	Environmental	surface seawater from Sea of Japan	isolate		Bae SS, Jung YH, Baek K. 2020. Shewanella maritima sp. Nov., a facultative anaerobic marine bacterium isolated from seawater, and emended description of shewanella intestini. Int J Syst Evol Microbiol 70:1288–1293.
Shewanella morhuae ATCC BAA-1205	55	12	ND		1	Marine Animal	Environmental	Belly flap area of cod (Gadus morhua)	isolate	Isolated from Fe(III) citrate enrichment	Satomi M, Vogel BF, Gram L, Venkateswaran K. 2006. Shewanella hafniensis sp. nov. and Shewanella morhuae sp. nov., isolated from marine fish of the Baltic Sea. Int J Syst Evol Microbiol 56:243–249.
Shewanella oneidensis MR-1	43	-75	Y	EET activity- Fe(III) chelated and solid, Mn(IV), graphite electrodes, Co(III)-EDTA, U(VI)	1	Freshwater Sediment	Environmental	lake	isolate	Isolated from Mn(IV)O2 enrichment	Myers CR, Nealson KH. 1988. Bacterial manganese reduction and growth with manganese oxide as the sole electron acceptor. Science 240:1319–1321.
Shewanella pealeana ATCC 700345	41.5265	-70.6731	Y	EET activity- Mn(IV)O2 and Fe(III) citrate	1	Marine Animal	Environmental	Squid, nidamental gland (female reproductive organ)	isolate	Isolated from elemental sulfur enrichment	Leonardo MR, Moser DP, Barbieri E, Brantner CA, MacGregor BJ, Paster BJ, Stackebrandt E, Nealson KH. 1999. Shewanella pealeana sp. nov., a member of the microbial community associated with the accessory nidamental gland of the squid Loligo pealei. Int J Syst Bacteriol 49:1341–1351.
Shewanella piezotolerans WP3	8.00306	142.502	Y	EET activity- Fe(III) insoluble	1	Marine Sediment	Environmental	Deep sea/Pacific, 1914 m depth	isolate		Wang F, Wang P, Chen M, Xiao X. 2004. Isolation of extremophiles with the detection and retrieval of Shewanella strains in deep-sea sediments from the west Pacific. Extremophiles 8:165–168.	Xiao X, Wang P, Zeng X, Bartlett DH, Wang F. 2007. Shewanella psychrophila sp. nov. and Shewanella piezotolerans sp. nov., isolated from west Pacific deep-sea sediment. Int J Syst Evol Microbiol 57:60–65.
Shewanella polaris SM1901	78.9	11.9833	ND		1	Marine Algae	Environmental	Laminaria sp. brown algae sample	isolate		Cha QQ, Ren XB, Sun YY, He XY, Su HN, Chen XL, Zhang YZ, Xie B Bin, Zhao LS, Song XY, Zhang XY. 2020. Shewanella polaris sp. Nov., a psychrotolerant bacterium isolated from arctic brown algae. Int J Syst Evol Microbiol 70:2096–2102.
Shewanella psychrophila WP2	8.00306	142.502	N*	Tested Fe(III) citrate 50mM - visual comparison on agar plates	1	Marine Sediment	Environmental	Deep sea/Pacific, 1914 m depth	isolate		Wang F, Wang P, Chen M, Xiao X. 2004. Isolation of extremophiles with the detection and retrieval of Shewanella strains in deep-sea sediments from the west Pacific. Extremophiles 8:165–168.	Xiao X, Wang P, Zeng X, Bartlett DH, Wang F. 2007. Shewanella psychrophila sp. nov. and Shewanella piezotolerans sp. nov., isolated from west Pacific deep-sea sediment. Int J Syst Evol Microbiol 57:60–65.
Shewanella putrefaciens 200	53	-113	Y	EET activity- Fe(III) citrate and Fe(III) oxyhydroxide, Mn(IV)O2, U(VI) uranyl carbonate	1	Oil	Manmade	Oil field	isolate		Obuekwe CO, Westlake DWS, Cook FD. 1981. Effect of nitrate on reduction of ferric iron by a bacterium isolated from crude oil. Can J Microbiol 27:692–697.	Semple KM, Westlake DWS. 1987. Characterization of iron-reducing Alteromonas putrefaciens strains from oil field fluids . Can J Microbiol 33:366–371.	Arnold RG, Olson TM, Hoffmann MR. Kinetics and mechanism of dissimilative Fe(III) reduction by Pseudomonas sp. 200. Biotechnol Bioeng. 1986 Nov;28(11):1657-71. doi: 10.1002/bit.260281110. PMID: 18555280.
Shewanella sediminis HAW-EB3	44	-62	Y*	Mixed EET activity- reduced Mn (IV)O2 but not Fe(III) citrate or Fe(III) oxyhydroxide	1	Marine Sediment	Environmental	North Atlantic, 215 m depth	isolate		Zhao JS, Manno D, Beaulieu C, Paquet L, Hawari J. 2005. Shewanella sediminis sp. nov., a novel Na+- requiring and hexahydro-1,3,5-trinitro-1,3,5-triazine-degrading bacterium from marine sediment. Int J Syst Evol Microbiol 55:1511–1520.
Shewanella vesiculosa LMG 24424	-62.9409	-60.5554	ND		1	Marine Sediment	Environmental	Antarctic	isolate		Bozal, Núria, Ma Jesús Montes, David Miñana-Galbis, Angeles Manresa, and Elena Mercadé. “Shewanella Vesiculosa Sp. Nov., a Psychrotolerant Bacterium Isolated from an Antarctic Coastal Area.” International Journal of Systematic and Evolutionary Microbiology, 59, no. 2 (2009): 336–40. https://doi.org/10.1099/ijs.0.000737-0.
Shewanella waksmanii ATCC BAA-643	42.6389	131.106	N*	Tested Fe(III) citrate 50mM - visual comparison on agar plates	1	Marine Animal	Environmental	sipuncula (Phascolosoma japonicum), 3-5 m depth	isolate		Ivanova, Elena P., Olga I. Nedashkovskaya, Natalia V. Zhukova, Dan V. Nicolau, Richard Christen, and Valery V. Mikhailov. “Shewanella Waksmanii Sp. Nov., Isolated from a Sipuncula (Phascolosoma Japonicum).” International Journal of Systematic and Evolutionary Microbiology, 53, no. 5 (2003): 1471–77. https://doi.org/10.1099/ijs.0.02630-0.
Shewanella woodyi ATCC 51908	35.7557	-2.757	Y	EET activity- ITO electrode	1	Seawater	Environmental	Alboran Sea, 370 m depth	isolate		Makemson JC et al., "Shewanella woodyi sp. nov., an exclusively respiratory luminous bacterium isolated from the Alboran Sea.", Int J Syst Bacteriol, 1997 Oct;47(4):1034-9	Tian X, Zhao F, You L, Wu X, Zheng Z, Wu R, Jiang Y, Sun S. Interaction between in vivo bioluminescence and extracellular electron transfer in Shewanella woodyi via charge and discharge. Phys Chem Chem Phys. 2017 Jan 18;19(3):1746-1750. doi: 10.1039/c6cp07595a. PMID: 28054061.
Shewanella xiamenensis BC01	24	118	Y	EET activity- Fe(III) citrate and Fe(III) oxide	1	Seawater	Environmental	coastal marine	isolate		Huang, Jiexun, Baolin Sun, and Xiaobo Zhang. “Shewanella xiamenensis Sp. Nov., Isolated from Coastal Sea Sediment.” International Journal of Systematic and Evolutionary Microbiology, 60, no. 7 (2010): 1585–89. https://doi.org/10.1099/ijs.0.013300-0.	Ng IS, Chen T, Lin R, Zhang X, Ni C, Sun D. 2014. Decolorization of textile azo dye and Congo red by an isolated strain of the dissimilatory manganese-reducing bacterium Shewanella xiamenensis BC01. Appl Microbiol Biotechnol 98:2297–2308.
Sinimarinibacterium arenosum CAU 1509	37.53	126.4	ND		3	Marine Sediment	Environmental	coastal marine	isolate		Kim JH, Baek J, Yoon JH, Sukhoom A, Kim W. Polyphasic taxonomic analysis of Sinimarinibacterium arenosum sp. nov., a halophilic bacterium isolated from marine sediment. FEMS Microbiol Lett. 2020 Jul 1;367(13):fnaa105. doi: 10.1093/femsle/fnaa105. PMID: 32589213.
Thalassotalea sp. 42_200_T64	28.74	-88.37	ND		2	Oil	Environmental	marine	isolate	Only became abundant at end of time course between day 36 and 64	Hu P, Dubinsky EA, Probst AJ, Wang J, Sieber CMK, Tom LM, Gardinali PR, Banfield JF, Atlas RM, Andersen GL. Simulation of Deepwater Horizon oil plume reveals substrate specialization within a complex community of hydrocarbon degraders. Proc Natl Acad Sci U S A. 2017 Jul 11;114(28):7432-7437. doi: 10.1073/pnas.1703424114. Epub 2017 Jun 26. PMID: 28652349; PMCID: PMC5514739.
Thalassotalea sp. ND16A	31.804	29.821	ND		2	Seawater	Environmental	Mediterranean Sea, 1055 m depth	isolate		Stelling SC, Techtmann SM, Utturkar SM, Alshibli NK, Brown SD, Hazen TC. Draft Genome Sequence of Thalassotalea sp. Strain ND16A Isolated from Eastern Mediterranean Sea Water Collected from a Depth of 1,055 Meters. Genome Announc. 2014 Nov 26;2(6):e01231-14. doi: 10.1128/genomeA.01231-14. PMID: 25428976; PMCID: PMC4246168.
Thioalkalivibrio sp. LCM1.Bin42.G5	51.3275	-121.633	M		3	Soda Lake	Environmental	5 cm depth	metagenome		Zorz JK, Sharp C, Kleiner M, Gordon PMK, Pon RT, Dong X, Strous M. A shared core microbiome in soda lakes separated by large distances. Nat Commun. 2019 Sep 17;10(1):4230. doi: 10.1038/s41467-019-12195-5. PMID: 31530813; PMCID: PMC6748926.
Thioalkalivibrio sp. XN279	35.19	111.15	U		3	NA	NA	NA	unpublished		Unpublished, used with permission from Zongjun Du (Shandong University at Weihai)
Thioalkalivibrio sp. XN8	34.9946	111.024	ND		3	Salt Lake Sediment	Environmental	sediment from Yuncheng Salt Lake	isolate		Unpublished, used with permission from Zongjun Du (Shandong University at Weihai)
Thioalkalivibrio thiocyanodenitrificans ARhD 1	30.403	30.304	ND		7	Soda Lake Sediment	Environmental	soda lake	isolate		1. Sorokin DY, Tourova TP, Antipov AN, Muyzer G, Kuenen JG. 2004. Anaerobic growth of the haloalkaliphilic denitrifying sulfur-oxidizing bacterium Thialkalivibrio thiocyanodenitrificans sp. nov. with thiocyanate. Microbiology 150:2435–2442.	2. Berben T, Sorokin DY, Ivanova N, Pati A, Kyrpides N, Goodwin LA, Woyke T, Muyzer G. 2015. Partial genome sequence of Thioalkalivibrio thiocyanodenitrificans ARhD 1T, a chemolithoautotrophic haloalkaliphilic sulfur-oxidizing bacterium capable of complete denitrification. Stand Genomic Sci 10:1–5.
Thiohalomonas denitrificans HLD2	53	83	ND		3	Soda Lake Sediment	Environmental	soda lake	isolate	Isolated from enrichment with thiocyanate as electron donor and nitrate as electron acceptor	Sorokin DY, Tourova TP, Braker G, Muyzer G. 2007. Thiohalomonas denitrificans gen. nov., sp. nov. and Thiohalomonas nitratireducens sp. nov., novel obligately chemolithoautotrophic, moderately halophilic, thiodenitrifying Gammaproteobacteria from hypersaline habitats. Int J Syst Evol Microbiol 57:1582–1589.
Vibrio alginolyticus 138-2	NA	NA	ND		2	Marine Animal	Environmental	fish	isolate		Unemoto T, Hayashi M. Chloride ion as a modifier of 2',3'-cyclic phosphodiesterase purified from halophilic Vibrio alginolyticus. Biochim Biophys Acta. 1969 Jan 7;171(1):89-102. doi: 10.1016/0005-2744(69)90108-9. PMID: 4303200.
Vibrio antiquarius 939	47.8	-122.7	ND		2	Marine Animal	Environmental	Pacific oyster tissue (Crassostrea gigas)	isolate		Turner JW, Tallman JJ, Macias A, Pinnell LJ, Elledge NC, Nasr Azadani D, Nilsson WB, Paranjpye RN, Armbrust EV, Strom MS. Comparative Genomic Analysis of Vibrio diabolicus and Six Taxonomic Synonyms: A First Look at the Distribution and Diversity of the Expanded Species. Front Microbiol. 2018 Aug 15;9:1893. doi: 10.3389/fmicb.2018.01893. PMID: 30158916; PMCID: PMC6104160.
Vibrio diabolicus E0666	23.3541	116.682	ND		2	Marine Animal	Environmental	spoiled horse mackerel (Epinephelus coioides)	isolate		Cao Y, Liu XF, Zhang HL, Chen YJ, Hu CJ. Draft Genome Sequence of the Human-Pathogenic Bacterium Vibrio alginolyticus E0666. Genome Announc. 2013 Aug 29;1(5):e00686-13. doi: 10.1128/genomeA.00686-13. PMID: 23990586; PMCID: PMC3757447.
Vibrio hangzhouensis CGMCC 1.7062	2.3325	12.5747	ND		2	Marine Sediment	Environmental	East China Sea, 49 m depth	isolate		Xu, Xue-Wei, Yue-Hong Wu, Chun-Sheng Wang, Aharon Oren, and Min Wu. “Vibrio Hangzhouensis Sp. Nov., Isolated from Sediment of the East China Sea.” International Journal of Systematic and Evolutionary Microbiology, 59, no. 8 (2009): 2099–2103. https://doi.org/10.1099/ijs.0.008698-0.
Vibrio natriegens CCUG 16374	21.4389	-158	Y	EET activity- Fe(III) citrate and Fe(III) oxyhyroxide	2	Seawater	Environmental	coastal marine	isolate	Isolated from enrichment with DL-B-hydroxybutyrate as sole C source	1. Baumann P, Baumann L, Mandel M. Taxonomy of marine bacteria: the genus Beneckea. J Bacteriol. 1971 Jul;107(1):268-94. doi: 10.1128/JB.107.1.268-294.1971. PMID: 4935323; PMCID: PMC246914.	2. Conley BE, Weinstock MT, Bond DR, Gralnick JA. A Hybrid Extracellular Electron Transfer Pathway Enhances the Survival of Vibrio natriegens. Appl Environ Microbiol. 2020 Sep 17;86(19):e01253-20. doi: 10.1128/AEM.01253-20. PMID: 32737131; PMCID: PMC7499025.
Vibrio parahaemolyticus S166	NA	NA	ND		2	Seawater	Environmental	China	isolate		Martinez-Urtaza, Jaime, Joaquin Trinanes, Michel Abanto, Antonio Lozano-Leon, Jose Llovo-Taboada, Marta Garcia-Campello, Anxela Pousa, Andy Powell, Craig Baker-Austin, and Narjol Gonzalez-Escalona. “Epidemic Dynamics of Vibrio Parahaemolyticus Illness in a Hotspot of Disease Emergence, Galicia, Spain - Volume 24, Number 5—May 2018 - Emerging Infectious Diseases Journal - CDC.” Accessed April 27, …
Vibrio rotiferianus B64D1	38.23	119.04	ND		2	Seawater	Environmental	Bohai Sea, 17.5 m depth	isolate		Lin H, Yu M, Wang X, Zhang XH. Comparative genomic analysis reveals the evolution and environmental adaptation strategies of vibrios. BMC Genomics. 2018 Feb 13;19(1):135. doi: 10.1186/s12864-018-4531-2. PMID: 29433445; PMCID: PMC5809883.
Vibrio vulnificus CMCP6			ND		2	Clinical	Human	male septacemic patient	isolate		Yamazaki K, Kashimoto T, Morita M, Kado T, Matsuda K, Yamasaki M, Ueno S. Identification of in vivo Essential Genes of Vibrio vulnificus for Establishment of Wound Infection by Signature-Tagged Mutagenesis. Front Microbiol. 2019 Feb 1;10:123. doi: 10.3389/fmicb.2019.00123. PMID: 30774628; PMCID: PMC6367243.
Wenzhouxiangella salilacus 15181	43.6421	92.7724	ND		3	Salt Lake Water	Environmental	Salt lake	isolate		Han SB, Hou XJ, Yu YH, Ju Z, Zhang R, Wang RJ, Ye YH, Ren YH, Zhang WY, Wu M. 2019. Description of Wenzhouxiangella salilacus sp. nov., a moderate halophilic bacterium isolated from a salt lake in Xinjiang Province, China. Antonie van Leeuwenhoek, Int J Gen Mol Microbiol 112:847–855.
Wenzhouxiangella limi C33	35.0219	111.018	ND		3	Salt Lake Sediment	Environmental	Salt Lake	isolate		Zhang XY, Zhang R, Wang JC, Zhang T, Du ZJ. Wenzhouxiangella limi sp. nov., isolated from a salt lake. Int J Syst Evol Microbiol. 2020 Aug;70(8):4610-4615. doi: 10.1099/ijsem.0.004320. PMID: 32658636.
Wenzhouxiangella sp. XN201	NA	NA	U		3	Salt Lake Sediment	Environmental	Salt Lake	unpublished		Unpublished, used with permission from Zongjun Du (Shandong University at Weihai)
Wenzhouxiangella sp. XN24	35.0219	111.168	U		3	Brackish Sediment	Environmental	intertidal zone estuarine sediment	unpublished		Unpublished, used with permission from Zongjun Du (Shandong University at Weihai)
Wenzhouxiangellaceae bacterium SP244	South Pacific Ocean		M		3	Seawater	Environmental	pelagic (5-1000m)	metagenome		Tully BJ et al., "The reconstruction of 2,631 draft metagenome-assembled genomes from the global oceans.", Sci Data, 2018 Jan 16;5:170203

## Sheet: B. Sequence Info
Species	Protein	Name	Accession	Nucleotide	Start	Stop	Strand
Acidobacteriia bacterium FW104_bin.1	MtrC	OmcA/MtrC family decaheme c-type cytochrome	TAM56939.1	SCRJ01000007.1	43699	45789	+
Acidobacteriia bacterium FW104_bin.1	MtrA	DmsE family decaheme c-type cytochrome	TAM56940.1	SCRJ01000007.1	45854	46738	+
Acidobacteriia bacterium FW104_bin.1	MtrB	hypothetical protein	TAM56941.1	SCRJ01000007.1	46749	48689	+
Acidobacteriia bacterium FNV_2010_0_2_1	MtrC	hypothetical protein	PWU12134.1	PSRJ01000016.1	11514	13682	+
Acidobacteriia bacterium FNV_2010_0_2_1	MtrA	hypothetical protein	PWU12135.1	PSRJ01000016.1	13690	14709	+
Acidobacteriia bacterium FNV_2010_0_2_1	MtrB	hypothetical protein	PWU12136.1	PSRJ01000016.1	14718	16658	+
Acidobacteriia bacterium WB8_3_068	MtrB	hypothetical protein	NDJ10356.1	RGPS01000012.1	48872	50860	-
Acidobacteriia bacterium WB8_3_068	MtrA	DmsE family decaheme c-type cytochrome	NDJ10357.1	RGPS01000012.1	50857	51975	-
Acidobacteriia bacterium WB8_3_068	MtrC	OmcA/MtrC family decaheme c-type cytochrome	NDJ10358.1	RGPS01000012.1	51851	54016	-
Aeromonadaceae bacterium MGYG-HGUT-01692	MtrA	DmsE family decaheme c-type cytochrome	WP_005302688.1	NZ_CABLBS010000016.1	12490	13461	+
Aeromonadaceae bacterium MGYG-HGUT-01692	MtrB	MtrB/PioB family decaheme-associated outer membrane protein	WP_005302690.1	NZ_CABLBS010000016.1	13473	15464	+
Aeromonadaceae bacterium MGYG-HGUT-01692	MtrC	OmcA/MtrC family decaheme c-type cytochrome	WP_005302687.1	NZ_CABLBS010000016.1	10319	12433	+
Aeromonas aquatica AE235	MtrC	OmcA/MtrC family decaheme c-type cytochrome	WP_033131997.1	NZ_JRGL01000131.1	3644	5878	-
Aeromonas aquatica AE235	MtrB	MtrB/PioB family decaheme-associated outer membrane protein	WP_033131995.1	NZ_JRGL01000131.1	614	2614	-
Aeromonas aquatica AE235	MtrA	DmsE family decaheme c-type cytochrome	WP_033131996.1	NZ_JRGL01000131.1	2625	3590	-
Aeromonas bestiarum CECT 4227	MtrC	OmcA/MtrC family decaheme c-type cytochrome	WP_043556583.1	NZ_CDDA01000025.1	172692	174806	+
Aeromonas bestiarum CECT 4227	MtrA	DmsE family decaheme c-type cytochrome	WP_043556584.1	NZ_CDDA01000025.1	174860	175834	+
Aeromonas bestiarum CECT 4227	MtrB	MtrB/PioB family decaheme-associated outer membrane protein	WP_043556586.1	NZ_CDDA01000025.1	175846	177837	+
Aeromonas cavernicola DSM 24474	MtrC	OmcA/MtrC family decaheme c-type cytochrome	WP_100295280.1	NZ_PGGC01000199.1	1389	3506	+
Aeromonas cavernicola DSM 24474	MtrA	DmsE family decaheme c-type cytochrome	WP_100295281.1	NZ_PGGC01000199.1	3589	4563	+
Aeromonas cavernicola DSM 24474	MtrB	MtrB/PioB family decaheme-associated outer membrane protein	WP_100295282.1	NZ_PGGC01000199.1	4575	6572	+
Aeromonas diversa CDC 2478-85	MtrC	OmcA/MtrC family decaheme c-type cytochrome	WP_005350520.1	NZ_APVG01000013.1	35697	37892	-
Aeromonas diversa CDC 2478-85	MtrB	MtrB/PioB family decaheme-associated outer membrane protein	WP_005350516.1	NZ_APVG01000013.1	32736	34694	-
Aeromonas diversa CDC 2478-85	MtrA	DmsE family decaheme c-type cytochrome	WP_043157305.1	NZ_APVG01000013.1	34704	35648	-
Aeromonas finlandiensis 4287D	MtrC	OmcA/MtrC family decaheme c-type cytochrome	WP_033136691.1	NZ_JRGK01000080.1	3545	5623	-
Aeromonas finlandiensis 4287D	MtrB	MtrB/PioB family decaheme-associated outer membrane protein	WP_033136689.1	NZ_JRGK01000080.1	517	2502	-
Aeromonas finlandiensis 4287D	MtrA	DmsE family decaheme c-type cytochrome	WP_033136690.1	NZ_JRGK01000080.1	2514	3488	-
Aeromonas hydrophila ATCC 7966	MtrC	OmcA/MtrC family decaheme c-type cytochrome	WP_164927685.1	NC_008570.1	3101693	3103807	+
Aeromonas hydrophila ATCC 7966	MtrA	DmsE family decaheme c-type cytochrome	WP_011706573.1	NC_008570.1	3103864	3104835	+
Aeromonas hydrophila ATCC 7966	MtrB	MtrB/PioB family decaheme-associated outer membrane protein	WP_011706574.1	NC_008570.1	3104847	3106838	+
Aeromonas piscicola AH-3	MtrC	cytochrome C	OCA65094.1	LYXO01000001.1	10163	12277	-
Aeromonas piscicola AH-3	MtrB	hypothetical protein	OCA65092.1	LYXO01000001.1	7135	9126	-
Aeromonas piscicola AH-3	MtrA	cystathionine beta-synthase	OCA65093.1	LYXO01000001.1	9138	10109	-
Aeromonas popoffii CIP 105493	MtrC	OmcA/MtrC family decaheme c-type cytochrome	WP_042034549.1	NZ_CDBI01000014.1	303839	305953	+
Aeromonas popoffii CIP 105493	MtrA	DmsE family decaheme c-type cytochrome	WP_042034551.1	NZ_CDBI01000014.1	306007	306981	+
Aeromonas popoffii CIP 105493	MtrB	MtrB/PioB family decaheme-associated outer membrane protein	WP_042034552.1	NZ_CDBI01000014.1	306993	308984	+
Aeromonas schubertii CECT 4240	MtrC	OmcA/MtrC family decaheme c-type cytochrome	WP_050667924.1	NZ_CDDB01000106.1	21349	23547	+
Aeromonas schubertii CECT 4240	MtrA	DmsE family decaheme c-type cytochrome	WP_050667925.1	NZ_CDDB01000106.1	23594	24538	+
Aeromonas schubertii CECT 4240	MtrB	MtrB/PioB family decaheme-associated outer membrane protein	WP_050667926.1	NZ_CDDB01000106.1	24548	26506	+
Aeromonas sp. ASNIH4	MtrC	OmcA/MtrC family decaheme c-type cytochrome	WP_103828970.1	NZ_CP026217.1	1451828	1454059	-
Aeromonas sp. ASNIH4	MtrB	MtrB/PioB family decaheme-associated outer membrane protein	WP_103828971.1	NZ_CP026217.1	1448797	1450788	-
Aeromonas sp. ASNIH4	MtrA	DmsE family decaheme c-type cytochrome	WP_077097851.1	NZ_CP026217.1	1450800	1451771	-
Aeromonas veronii AMC34	MtrC	OmcA/MtrC family decaheme c-type cytochrome	WP_005346798.1	NZ_JH823256.1	3746324	3744240	-
Aeromonas veronii AMC34	MtrB	MtrB/PioB family decaheme-associated outer membrane protein	WP_005346793.1	NZ_JH823256.1	3743198	3741213	-
Aeromonas veronii AMC34	MtrA	DmsE family decaheme c-type cytochrome	WP_005346795.1	NZ_JH823256.1	3744184	3743210	-
Alteromonadaceae bacterium 2052S.S.stab0a.01	MtrC	OmcA/MtrC family decaheme c-type cytochrome	WP_121467760.1	NZ_RBIO01000001.1	4737700	4739985	+
Alteromonadaceae bacterium 2052S.S.stab0a.01	MtrC2	OmcA/MtrC family decaheme c-type cytochrome	WP_121467761.1	NZ_RBIO01000001.1	4739989	4742262	+
Alteromonadaceae bacterium 2052S.S.stab0a.01	MtrA	DmsE family decaheme c-type cytochrome	WP_147429728.1	NZ_RBIO01000001.1	4734359	4735249	+
Alteromonadaceae bacterium 2052S.S.stab0a.01	MtrB	MtrB/PioB family decaheme-associated outer membrane protein	WP_121467759.1	NZ_RBIO01000001.1	4735252	4737516	+
Alteromonadaceae bacterium 2753L.S.0a.02	MtrC	OmcA/MtrC family decaheme c-type cytochrome	WP_144696889.1	NZ_VISH01000002.1	4381566	4384004	-
Alteromonadaceae bacterium 2753L.S.0a.02	MtrB	MtrB/PioB family decaheme-associated outer membrane protein	WP_144696885.1	NZ_VISH01000002.1	4378328	4380433	-
Alteromonadaceae bacterium 2753L.S.0a.02	MtrA	DmsE family decaheme c-type cytochrome	WP_144696887.1	NZ_VISH01000002.1	4380438	4381448	-
Aquincola sp. S2	MtrB	MtrB/PioB family decaheme-associated outer membrane protein	WP_173131529.1	NZ_JABRWJ010000010.1	119154	121226	-
Aquincola sp. S2	MtrA	DmsE family decaheme c-type cytochrome	WP_173131532.1	NZ_JABRWJ010000010.1	121238	122200	-
Aquincola sp. S2	MtrC2	OmcA/MtrC family decaheme c-type cytochrome	WP_173131539.1	NZ_JABRWJ010000010.1	124767	127520	-
Aquincola sp. S2	MtrC	OmcA/MtrC family decaheme c-type cytochrome	WP_173131535.1	NZ_JABRWJ010000010.1	122212	124464	-
Betaproteobacteria bacterium PowLak16_MAG12	MtrC	OmcA/MtrC family decaheme c-type cytochrome	TSA10553.1	QYQC01000245.1	6626	8944	-
Betaproteobacteria bacterium PowLak16_MAG12	MtrB	MtrB/PioB family decaheme-associated outer membrane protein	TSA10551.1	QYQC01000245.1	3490	5586	-
Betaproteobacteria bacterium PowLak16_MAG12	MtrA	DmsE family decaheme c-type cytochrome	TSA10552.1	QYQC01000245.1	5623	6594	-
Betaproteobacteria bacterium RBG_16_64_18	MtrC	hypothetical protein	OFZ85550.1	MEQO01000118.1	24639	26783	-
Betaproteobacteria bacterium RBG_16_64_18	MtrB	hypothetical protein	OFZ85549.1	MEQO01000118.1	21484	23601	-
Betaproteobacteria bacterium RBG_16_64_18	MtrA	hypothetical protein	OFZ85555.1	MEQO01000118.1	23654	24625	-
Betaproteobacteria bacterium RIFCSPLOWO2_02_FULL_63_19	MtrC	hypothetical protein	OGA15917.1	MEQX01000056.1	42740	45010	-
Betaproteobacteria bacterium RIFCSPLOWO2_02_FULL_63_19	MtrC2	hypothetical protein	OGA15923.1	MEQX01000056.1	45303	47642	-
Betaproteobacteria bacterium RIFCSPLOWO2_02_FULL_63_19	MtrB	hypothetical protein	OGA15915.1	MEQX01000056.1	39591	41747	-
Betaproteobacteria bacterium RIFCSPLOWO2_02_FULL_63_19	MtrA	hypothetical protein	OGA15916.1	MEQX01000056.1	41749	42726	-
Betaproteobacteria bacterium RIFCSPLOWO2_12_FULL_64_23	MtrC3	hypothetical protein	OGA36010.1	MERK01000026.1	5813	8266	+
Betaproteobacteria bacterium RIFCSPLOWO2_12_FULL_64_23	MtrC2	hypothetical protein	OGA36011.1	MERK01000026.1	8942	11191	+
Betaproteobacteria bacterium RIFCSPLOWO2_12_FULL_64_23	MtrC	hypothetical protein	OGA36013.1	MERK01000026.1	12116	14218	+
Betaproteobacteria bacterium RIFCSPLOWO2_12_FULL_64_23	MtrA	hypothetical protein	OGA36014.1	MERK01000026.1	14261	15220	+
Betaproteobacteria bacterium RIFCSPLOWO2_12_FULL_64_23	MtrB	hypothetical protein	OGA36015.1	MERK01000026.1	15271	17367	+
Betaproteobacteria bacterium SpSt-328	MtrA	DmsE family decaheme c-type cytochrome	HEU41619.1	DSNY01000019.1	11277	12233	+
Betaproteobacteria bacterium SpSt-328	MtrB	MtrB/PioB family decaheme-associated outer membrane protein	HEU41620.1	DSNY01000019.1	12249	14441	+
Betaproteobacteria bacterium SpSt-328	MtrC2	OmcA/MtrC family decaheme c-type cytochrome	HEU41616.1	DSNY01000019.1	5204	8023	+
Betaproteobacteria bacterium SpSt-328	MtrC	OmcA/MtrC family decaheme c-type cytochrome	HEU41618.1	DSNY01000019.1	8605	11181	+
Betaproteobacterium_64_16	MtrC	MtrC 10 CxxCH CDS	S12_scaffold_595_Betaproteobacterium.MtrC	S12_scaffold_595_Betaproteobacterium_64_16	20478	22841	+
Betaproteobacterium_64_16	MtrC4	MtrC/OmcA 10 CxxCH motifs CDS	S12_scaffold_595_Betaproteobacterium.MtrC4	S12_scaffold_595_Betaproteobacterium_64_16	11070	13721	+
Betaproteobacterium_64_16	MtrC3	MtrC/OmcA 10 CxxCH CDS	S12_scaffold_595_Betaproteobacterium.MtrC3	S12_scaffold_595_Betaproteobacterium_64_16	14130	16745	+
Betaproteobacterium_64_16	MtrC2	MtrC/OmcA 10 CxxCH CDS	S12_scaffold_595_Betaproteobacterium.MtrC2	S12_scaffold_595_Betaproteobacterium_64_16	17156	19672	+
Betaproteobacterium_64_16	MtrB	MtrB CDS	S12_scaffold_595_Betaproteobacterium.MtrB	S12_scaffold_595_Betaproteobacterium_64_16	23929	26025	+
Betaproteobacterium_64_16	MtrA	MtrA 10 CxxCH CDS	S12_scaffold_595_Betaproteobacterium.MtrA	S12_scaffold_595_Betaproteobacterium_64_16	22907	23878	+
Bryobacteraceae bacterium Spst337	MtrB	hypothetical protein	HEU57101.1	DSOI01000105.1	7232	9265	-
Bryobacteraceae bacterium Spst337	MtrA	DmsE family decaheme c-type cytochrome	HEU57102.1	DSOI01000105.1	9262	10242	-
Bryobacteraceae bacterium Spst337	MtrC	OmcA/MtrC family decaheme c-type cytochrome	HEU57103.1	DSOI01000105.1	10290	12323	-
Burkholderiales bacterium JOSHI_001	MtrC	OmcA/MtrC family decaheme c-type cytochrome	WP_157449231.1	NZ_CM001438.1	838834	841284	+
Burkholderiales bacterium JOSHI_001	MtrA	DmsE family decaheme c-type cytochrome	WP_009548817.1	NZ_CM001438.1	841302	842321	+
Burkholderiales bacterium JOSHI_001	MtrB	MtrB/PioB family decaheme-associated outer membrane protein	WP_009548818.1	NZ_CM001438.1	842326	844500	+
Burkholderiales bacterium RIFCSPHIGHO2_12_FULL_69_20	MtrC	cytochrome C	OGB06465.1	MESD01000020.1	20564	23008	+
Burkholderiales bacterium RIFCSPHIGHO2_12_FULL_69_20	MtrA	cytochrome C	OGB06466.1	MESD01000020.1	23148	24119	+
Burkholderiales bacterium RIFCSPHIGHO2_12_FULL_69_20	MtrB	hypothetical protein	OGB06467.1	MESD01000020.1	24151	26346	+
Rhodoferax sp. RIFOXYD12_FULL_59_19	MtrC	cytochrome C	OGB55921.1	MESQ01000030.1	9184	11553	+
Rhodoferax sp. RIFOXYD12_FULL_59_19	MtrA	cytochrome C	OGB55922.1	MESQ01000030.1	11673	12647	+
Rhodoferax sp. RIFOXYD12_FULL_59_19	MtrB	hypothetical protein	OGB55923.1	MESQ01000030.1	12706	14841	+
Burkholderiales_66_15	MtrC	MtrC 10 cxxch	S1_scaffold_517_Burkholderiales.MtrC	S1_scaffold_517_Burkholderiales_66_15	18850	21336	+
Burkholderiales_66_15	MtrC2	MtrC/OmcA	S1_scaffold_517_Burkholderiales.MtrC2	S1_scaffold_517_Burkholderiales_66_15	24938	27406	+
Burkholderiales_66_15	MtrB	MtrB CDS	S1_scaffold_517_Burkholderiales.MtrB	S1_scaffold_517_Burkholderiales_66_15	22440	24620	+
Burkholderiales_66_15	MtrA	MtrA 10 cxxch	S1_scaffold_517_Burkholderiales.MtrA	S1_scaffold_517_Burkholderiales_66_15	21449	22423	+
Caenimonas koreensis DSM 17982	MtrB	MtrB/PioB family decaheme-associated outer membrane protein	WP_153585245.1	NZ_WJBU01000010.1	110560	112698	-
Caenimonas koreensis DSM 17982	MtrA	DmsE family decaheme c-type cytochrome	WP_153585246.1	NZ_WJBU01000010.1	112715	113704	-
Caenimonas koreensis DSM 17982	MtrC	OmcA/MtrC family decaheme c-type cytochrome	WP_153585247.1	NZ_WJBU01000010.1	113701	116328	-
Candidatus Solibacter usitatus Ellin6076	MtrB	hypothetical protein	WP_011689500.1	NC_008536.1	9899856	9901892	-
Candidatus Solibacter usitatus Ellin6076	MtrA	DmsE family decaheme c-type cytochrome	WP_011689501.1	NC_008536.1	9901889	9902899	-
Candidatus Solibacter usitatus Ellin6076	MtrC	OmcA/MtrC family decaheme c-type cytochrome	WP_011689502.1	NC_008536.1	9902919	9905063	-
Colwellia hornerae PAMC 20917	MtrC	OmcA/MtrC family decaheme c-type cytochrome	WP_070373818.1	NZ_CP014944.1	450595	452862	+
Colwellia hornerae PAMC 20917	MtrA	DmsE family decaheme c-type cytochrome	WP_070373819.1	NZ_CP014944.1	452980	454011	+
Colwellia hornerae PAMC 20917	MtrB	MtrB/PioB family decaheme-associated outer membrane protein	WP_083277863.1	NZ_CP014944.1	454023	456203	+
Comamonadaceae bacterium PowLak16_MAG17	MtrC	OmcA/MtrC family decaheme c-type cytochrome	TSA13963.1	QYPX01000059.1	67341	69857	+
Comamonadaceae bacterium PowLak16_MAG17	MtrA	DmsE family decaheme c-type cytochrome	TSA13964.1	QYPX01000059.1	69884	70852	+
Comamonadaceae bacterium PowLak16_MAG17	MtrB	MtrB/PioB family decaheme-associated outer membrane protein	TSA13965.1	QYPX01000059.1	70869	73097	+
Comamonadaceae bacterium PowLak16_MAG17	MtrC2	OmcA/MtrC family decaheme c-type cytochrome	TSA13968.1	QYPX01000059.1	75401	77956	+
Comamonadaceae bacterium PowLak16_MAG17	MtrC3	OmcA/MtrC family decaheme c-type cytochrome	TSA13969.1	QYPX01000059.1	78409	80943	+
Comamonadaceae bacterium PowLak16_MAG17	MtrC4	OmcA/MtrC family decaheme c-type cytochrome	TSA13970.1	QYPX01000059.1	81667	84396	+
Comamonadaceae bacterium PowLak16_MAG17	MtrC5	OmcA/MtrC family decaheme c-type cytochrome	TSA13972.1	QYPX01000059.1	85051	87939	+
Rhodoferax sp. CG1_02_60_18	MtrC	hypothetical protein	OIN92279.1	MNUL01000082.1	12398	15208	+
Rhodoferax sp. CG1_02_60_18	MtrA	cytochrome C	OIN92277.1	MNUL01000082.1	9105	10028	+
Rhodoferax sp. CG1_02_60_18	MtrB	hypothetical protein	OIN92278.1	MNUL01000082.1	10047	12182	+
Ectothiorhodospira marina DSM 241	MtrC	OmcA/MtrC family decaheme c-type cytochrome	WP_177169868.1	NZ_FOAA01000005.1	92474	95512	+
Ectothiorhodospira marina DSM 241	MtrA	DmsE family decaheme c-type cytochrome	WP_090252256.1	NZ_FOAA01000005.1	89354	90232	+
Ectothiorhodospira marina DSM 241	MtrB	MtrB/PioB family decaheme-associated outer membrane protein	WP_177169867.1	NZ_FOAA01000005.1	90291	92375	+
Ectothiorhodospira sp. BSL-9	MtrC	OmcA/MtrC family decaheme c-type cytochrome	WP_063463997.1	NZ_CP011994.1	823789	826764	-
Ectothiorhodospira sp. BSL-9	MtrB	MtrB/PioB family decaheme-associated outer membrane protein	WP_063463998.1	NZ_CP011994.1	826863	828953	-
Ectothiorhodospira sp. BSL-9	MtrA	DmsE family decaheme c-type cytochrome	WP_063463999.1	NZ_CP011994.1	828997	829875	-
Ferrimonas balearica DSM 9799	MtrC	OmcA/MtrC family decaheme c-type cytochrome	WP_013344867.1	NC_014541.1	1522884	1524821	-
Ferrimonas balearica DSM 9799	MtrG	decaheme cytochrome C	WP_013344868.1	NC_014541.1	1525105	1527351	-
Ferrimonas balearica DSM 9799	OmcA	OmcA/MtrC family decaheme c-type cytochrome	WP_013344869.1	NC_014541.1	1527775	1529988	-
Ferrimonas balearica DSM 9799	UndA	OmcA/MtrC family decaheme c-type cytochrome	WP_041251570.1	NC_014541.1	1530306	1532714	-
Ferrimonas balearica DSM 9799	MtrF	OmcA/MtrC family decaheme c-type cytochrome	WP_085949577.1	NC_014541.1	1532761	1534656	-
Ferrimonas balearica DSM 9799	MtrB	MtrB/PioB family decaheme-associated outer membrane protein	WP_013344865.1	NC_014541.1	1519871	1521859	-
Ferrimonas balearica DSM 9799	MtrA	DmsE family decaheme c-type cytochrome	WP_013344866.1	NC_014541.1	1521872	1522822	-
Ferrimonas balearica DSM 9799	MtrE	MtrB/PioB family decaheme-associated outer membrane protein	WP_013344873.1	NC_014541.1	1534760	1536838	-
Ferrimonas balearica DSM 9799	MtrD	DmsE family decaheme c-type cytochrome	WP_148226806.1	NC_014541.1	1536851	1537813	-
Ferrimonas futtsuensis DSM 18154	MtrC	OmcA/MtrC family decaheme c-type cytochrome	WP_028108794.1	NZ_AUGL01000008.1	5158	7152	-
Ferrimonas futtsuensis DSM 18154	MtrH	cytochrome c3 family protein	WP_028108795.1	NZ_AUGL01000008.1	7601	9838	-
Ferrimonas futtsuensis DSM 18154	MtrB	MtrB/PioB family decaheme-associated outer membrane protein	WP_028108792.1	NZ_AUGL01000008.1	2192	4147	-
Ferrimonas futtsuensis DSM 18154	MtrA	DmsE family decaheme c-type cytochrome	WP_157509078.1	NZ_AUGL01000008.1	4160	5101	-
Ferrimonas kyonanensis DSM 18153	MtrC	OmcA/MtrC family decaheme c-type cytochrome	WP_084144352.1	NZ_AUDJ01000014.1	113035	115050	-
Ferrimonas kyonanensis DSM 18153	MtrH	OmcA/MtrC family decaheme c-type cytochrome	WP_028112257.1	NZ_AUDJ01000014.1	115445	117607	-
Ferrimonas kyonanensis DSM 18153	MtrB	MtrB/PioB family decaheme-associated outer membrane protein	WP_028112254.1	NZ_AUDJ01000014.1	110071	112026	-
Ferrimonas kyonanensis DSM 18153	MtrA	DmsE family decaheme c-type cytochrome	WP_028112255.1	NZ_AUDJ01000014.1	112038	112979	-
Ferrimonas marina NBRC 102583	MtrF	OmcA/MtrC family decaheme c-type cytochrome	WP_067659922.1	NZ_BCTE01000015.1	10642	12597	+
Ferrimonas marina NBRC 102583	UndA	OmcA/MtrC family decaheme c-type cytochrome	WP_073326094.1	NZ_BCTE01000015.1	12651	15095	+
Ferrimonas marina NBRC 102583	OmcA	OmcA/MtrC family decaheme c-type cytochrome	WP_143165797.1	NZ_BCTE01000015.1	15325	17541	+
Ferrimonas marina NBRC 102583	MtrG	hypothetical protein	WP_067659929.1	NZ_BCTE01000015.1	17948	20053	+
Ferrimonas marina NBRC 102583	MtrC	OmcA/MtrC family decaheme c-type cytochrome	WP_067659931.1	NZ_BCTE01000015.1	20346	22343	+
Ferrimonas marina NBRC 102583	MtrD	DmsE family decaheme c-type cytochrome	WP_143165798.1	NZ_BCTE01000015.1	7563	8510	+
Ferrimonas marina NBRC 102583	MtrE	MtrB/PioB family decaheme-associated outer membrane protein	WP_067659919.1	NZ_BCTE01000015.1	8520	10598	+
Ferrimonas marina NBRC 102583	MtrA	DmsE family decaheme c-type cytochrome	WP_067659934.1	NZ_BCTE01000015.1	22411	23346	+
Ferrimonas marina NBRC 102583	MtrB	MtrB/PioB family decaheme-associated outer membrane protein	WP_067659937.1	NZ_BCTE01000015.1	23360	25360	+
Ferrimonas sediminum DSM 23317	MtrH	OmcA/MtrC family decaheme c-type cytochrome	WP_090364681.1	NZ_FNEM01000005.1	131308	133452	+
Ferrimonas sediminum DSM 23317	MtrC	OmcA/MtrC family decaheme c-type cytochrome	WP_090364683.1	NZ_FNEM01000005.1	133846	135849	+
Ferrimonas sediminum DSM 23317	MtrA	DmsE family decaheme c-type cytochrome	WP_090364685.1	NZ_FNEM01000005.1	135905	136846	+
Ferrimonas sediminum DSM 23317	MtrB	MtrB/PioB family decaheme-associated outer membrane protein	WP_090364687.1	NZ_FNEM01000005.1	136858	138813	+
Ferrimonas senticii DSM 18821	MtrC	hypothetical protein	WP_028116016.1	NZ_AUGM01000007.1	55042	56988	-
Ferrimonas senticii DSM 18821	OmcA	OmcA/MtrC family decaheme c-type cytochrome	WP_028116017.1	NZ_AUGM01000007.1	57135	59387	-
Ferrimonas senticii DSM 18821	MtrB	MtrB/PioB family decaheme-associated outer membrane protein	WP_028116015.1	NZ_AUGM01000007.1	52044	54008	-
Ferrimonas senticii DSM 18821	MtrA	DmsE family decaheme c-type cytochrome	WP_051201934.1	NZ_AUGM01000007.1	54020	54985	-
Ferrimonas sediminicola IMCC35001	MtrC	OmcA/MtrC family decaheme c-type cytochrome	WP_169307118.1	NZ_SWCI01000008.1	59942	61936	-
Ferrimonas sediminicola IMCC35001	MtrH	cytochrome c3 family protein	WP_136853722.1	NZ_SWCI01000008.1	62388	64649	-
Ferrimonas sediminicola IMCC35001	MtrB	MtrB/PioB family decaheme-associated outer membrane protein	WP_136853719.1	NZ_SWCI01000008.1	56976	58931	-
Ferrimonas sediminicola IMCC35001	MtrA	DmsE family decaheme c-type cytochrome	WP_136853720.1	NZ_SWCI01000008.1	58944	59885	-
Ferrimonas aestuarii IMCC35002	MtrC	OmcA/MtrC family decaheme c-type cytochrome	WP_136861746.1	NZ_SWCJ01000001.1	513012	515024	-
Ferrimonas aestuarii IMCC35002	OmcA	OmcA/MtrC family decaheme c-type cytochrome	WP_136861888.1	NZ_SWCJ01000001.1	515297	517516	-
Ferrimonas aestuarii IMCC35002	MtrB	MtrB/PioB family decaheme-associated outer membrane protein	WP_136861744.1	NZ_SWCJ01000001.1	510041	512005	-
Ferrimonas aestuarii IMCC35002	MtrA	DmsE family decaheme c-type cytochrome	WP_136861745.1	NZ_SWCJ01000001.1	512017	512958	-
Ferrimonas lipolytica S7	MtrB	MtrB/PioB family decaheme-associated outer membrane protein	WP_168659278.1	NZ_CP051180.1	722774	724753	-
Ferrimonas lipolytica S7	MtrA	DmsE family decaheme c-type cytochrome	WP_168659279.1	NZ_CP051180.1	724766	725719	-
Ferrimonas lipolytica S7	MtrH	hypothetical protein	WP_168659281.1	NZ_CP051180.1	727896	730202	-
Ferrimonas lipolytica S7	MtrC	hypothetical protein	WP_168659280.1	NZ_CP051180.1	725777	727732	-
Gallionellales bacterium RIFCSPLOWO2_02_FULL_59_110	MtrC2	hypothetical protein	OGS99640.1	MGXA01000058.1	56801	59125	+
Gallionellales bacterium RIFCSPLOWO2_02_FULL_59_110	MtrC	hypothetical protein	OGS99636.1	MGXA01000058.1	52074	54542	+
Gallionellales bacterium RIFCSPLOWO2_02_FULL_59_110	MtrA	hypothetical protein	OGS99634.1	MGXA01000058.1	48368	49363	+
Gallionellales bacterium RIFCSPLOWO2_02_FULL_59_110	MtrB	hypothetical protein	OGS99635.1	MGXA01000058.1	49377	51602	+
Gammaproteobacteria bacterium NAT125	MtrC	hypothetical protein	MAT65916.1	PABG01000094.1	8853	11183	-
Gammaproteobacteria bacterium NAT125	MtrB	hypothetical protein	MAT65914.1	PABG01000094.1	5732	7840	-
Gammaproteobacteria bacterium NAT125	MtrA	cystathionine beta-synthase	MAT65915.1	PABG01000094.1	7854	8849	-
Gammaproteobacteria bacterium bin.87	MtrB	MtrB/PioB family decaheme-associated outer membrane protein	NCF72043.1	JAACFM010000003.1	6673	8787	-
Gammaproteobacteria bacterium bin.87	MtrA	DmsE family decaheme c-type cytochrome	NCF72044.1	JAACFM010000003.1	8784	9707	-
Gammaproteobacteria bacterium bin.87	MtrC	OmcA/MtrC family decaheme c-type cytochrome	NCF72045.1	JAACFM010000003.1	9727	11973	-
Gammaproteobacteria bacterium HF-Dia21	MtrA	DmsE family decaheme c-type cytochrome	NVJ58763.1	JABXHY010000001.1	37518	38561	+
Gammaproteobacteria bacterium HF-Dia21	MtrB	MtrB/PioB family outer membrane beta-barrel protein	NVJ58764.1	JABXHY010000001.1	38566	40689	+
Gammaproteobacteria bacterium HF-Dia21	MtrC	OmcA/MtrC family decaheme c-type cytochrome	NVJ58762.1	JABXHY010000001.1	35201	37516	+
Gammaproteobacteria bacterium MnB_17	MtrB	MtrB/PioB family decaheme-associated outer membrane protein	NJD31473.1	VEPJ01000097.1	4184	6325	-
Gammaproteobacteria bacterium MnB_17	MtrA	DmsE family decaheme c-type cytochrome	NJD31474.1	VEPJ01000097.1	6331	7365	-
Gammaproteobacteria bacterium MnB_17	MtrC2	OmcA/MtrC family decaheme c-type cytochrome	NJD31476.1	VEPJ01000097.1	10115	12451	-
Gammaproteobacteria bacterium MnB_17	MtrC3	hypothetical protein	NJD31477.1	VEPJ01000097.1	12763	15147	-
Gammaproteobacteria bacterium MnB_17	MtrC	OmcA/MtrC family decaheme c-type cytochrome	NJD31475.1	VEPJ01000097.1	7384	9870	-
Chromatiales bacterium SG8_30	MtrC	hypothetical protein	KPJ82480.1	LJNS01000003.1	39906	41957	-
Chromatiales bacterium SG8_30	MtrB	hypothetical protein	KPJ82478.1	LJNS01000003.1	36717	38855	-
Chromatiales bacterium SG8_30	MtrA	hypothetical protein	KPJ82479.1	LJNS01000003.1	38866	39801	-
Gammaproteobacteria bacterium SS_bin_12	MtrB	MtrB/PioB family decaheme-associated outer membrane protein	NNF59727.1	JABDJB010000003.1	38829	40922	-
Gammaproteobacteria bacterium SS_bin_12	MtrA	DmsE family decaheme c-type cytochrome	NNF59728.1	JABDJB010000003.1	40919	41854	-
Gammaproteobacteria bacterium SS_bin_12	MtrC	OmcA/MtrC family decaheme c-type cytochrome	NNF59729.1	JABDJB010000003.1	41918	44170	-
Gemmatimonas sp. SG8_38_2	MtrC	hypothetical protein	KPK66455.1	LJTP01000007.1	2361	4844	+
Gemmatimonas sp. SG8_38_2	MtrA	hypothetical protein	KPK66456.1	LJTP01000007.1	5253	6227	+
Gemmatimonas sp. SG8_38_2	MtrB	hypothetical protein	KPK66457.1	LJTP01000007.1	6254	8401	+
Haliea sp. SAOS-164	MtrC	OmcA/MtrC family decaheme c-type cytochrome	WP_135442855.1	NZ_SRLE01000006.1	423542	425827	+
Haliea sp. SAOS-164	MtrA	DmsE family decaheme c-type cytochrome	WP_167854826.1	NZ_SRLE01000006.1	420370	421266	+
Haliea sp. SAOS-164	MtrB	MtrB/PioB family decaheme-associated outer membrane protein	WP_135442853.1	NZ_SRLE01000006.1	421263	423518	+
Seongchinamella unica GH4-78	MtrC	OmcA/MtrC family decaheme c-type cytochrome	WP_133213273.1	NZ_SMSE01000003.1	147797	150085	+
Seongchinamella unica GH4-78	MtrA	DmsE family decaheme c-type cytochrome	WP_165954311.1	NZ_SMSE01000003.1	144605	145495	+
Seongchinamella unica GH4-78	MtrB	MtrB/PioB family decaheme-associated outer membrane protein	WP_133213271.1	NZ_SMSE01000003.1	145492	147762	+
Halioglobus japonicus BC5_1	MtrB	MtrB/PioB family decaheme-associated outer membrane protein	WP_159171199.1	NZ_CACSIL010000050.1	337563	339845	-
Halioglobus japonicus BC5_1	MtrA	DmsE family decaheme c-type cytochrome	WP_159171200.1	NZ_CACSIL010000050.1	339842	340738	-
Halioglobus japonicus BC5_1	MtrC	OmcA/MtrC family decaheme c-type cytochrome	WP_159171198.1	NZ_CACSIL010000050.1	335280	337544	-
Halioglobus maricola IMCC14385	MtrA	DmsE family decaheme c-type cytochrome	WP_170287410.1	NZ_CP036422.1	3269880	3270758	+
Halioglobus maricola IMCC14385	MtrB	MtrB/PioB family decaheme-associated outer membrane protein	WP_153239956.1	NZ_CP036422.1	3270755	3273016	+
Halioglobus maricola IMCC14385	MtrC	OmcA/MtrC family decaheme c-type cytochrome	WP_170287411.1	NZ_CP036422.1	3273036	3275285	+
Halioglobus pacificus RR3-57	MtrC	OmcA/MtrC family decaheme c-type cytochrome	WP_084179143.1	NZ_CP019046.1	541699	543969	+
Halioglobus pacificus RR3-57	MtrA	DmsE family decaheme c-type cytochrome	WP_076002081.1	NZ_CP019046.1	538515	539393	+
Halioglobus pacificus RR3-57	MtrB	MtrB/PioB family decaheme-associated outer membrane protein	WP_075998778.1	NZ_CP019046.1	539390	541660	+
Seongchinamella sediminis U0301	MtrC	OmcA/MtrC family decaheme c-type cytochrome	WP_133300621.1	NZ_QRAN01000014.1	73082	75373	-
Seongchinamella sediminis U0301	MtrB	MtrB/PioB family decaheme-associated outer membrane protein	WP_117955544.1	NZ_QRAN01000014.1	75408	77672	-
Seongchinamella sediminis U0301	MtrA	DmsE family decaheme c-type cytochrome	WP_162846119.1	NZ_QRAN01000014.1	77669	78493	-
Halioglobus sp. NAT121	MtrC	hypothetical protein	MAT91475.1	PABK01000008.1	106565	108850	+
Halioglobus sp. NAT121	MtrA	cytochrome C	MAT91473.1	PABK01000008.1	103391	104272	+
Halioglobus sp. NAT121	MtrB	hypothetical protein	MAT91474.1	PABK01000008.1	104269	106545	+
Halioglobus sp. NY5	MtrC	OmcA/MtrC family decaheme c-type cytochrome	WP_149612927.1	NZ_VTUX01000010.1	181290	183563	+
Halioglobus sp. NY5	MtrA	DmsE family decaheme c-type cytochrome	WP_149612925.1	NZ_VTUX01000010.1	178101	178982	+
Halioglobus sp. NY5	MtrB	MtrB/PioB family decaheme-associated outer membrane protein	WP_149612926.1	NZ_VTUX01000010.1	178979	181252	+
Halorhodospira halochloris DSM 1059	MtrC	OmcA/MtrC family decaheme c-type cytochrome	WP_096406685.1	NZ_AP017372.2	2763231	2766377	-
Halorhodospira halochloris DSM 1059	MtrB	MtrB/PioB family decaheme-associated outer membrane protein	WP_096406688.1	NZ_AP017372.2	2766397	2768460	-
Halorhodospira halochloris DSM 1059	MtrA	DmsE family decaheme c-type cytochrome	WP_162549559.1	NZ_AP017372.2	2768492	2769478	-
Halorhodospira halophila SL1	MtrC	hypothetical protein	WP_011815164.1	NC_008789.1	2612443	2615778	-
Halorhodospira halophila SL1	MtrB	MtrB/PioB family decaheme-associated outer membrane protein	WP_011815165.1	NC_008789.1	2615821	2617866	-
Halorhodospira halophila SL1	MtrA	DmsE family decaheme c-type cytochrome	WP_011815166.1	NC_008789.1	2617898	2618845	-
Ideonella sp. A 288	MtrC	OmcA/MtrC family decaheme c-type cytochrome	WP_088280058.1	NZ_MWLO01000098.1	19429	21897	-
Ideonella sp. A 288	MtrB	MtrB/PioB family decaheme-associated outer membrane protein	WP_088280056.1	NZ_MWLO01000098.1	16061	18259	-
Ideonella sp. A 288	MtrA	DmsE family decaheme c-type cytochrome	WP_088280057.1	NZ_MWLO01000098.1	18276	19310	-
Ketobacter sp. BinB_TS13_700	MtrC2	OmcA/MtrC family decaheme c-type cytochrome	RLU00687.1	RCHN01000013.1	106706	109057	-
Ketobacter sp. BinB_TS13_700	MtrC	OmcA/MtrC family decaheme c-type cytochrome	RLU00688.1	RCHN01000013.1	109011	111395	-
Ketobacter sp. BinB_TS13_700	MtrB	MtrB/PioB family decaheme-associated outer membrane protein	RLU00689.1	RCHN01000013.1	111392	113638	-
Ketobacter sp. BinB_TS13_700	MtrA	DmsE family decaheme c-type cytochrome	RLU00690.1	RCHN01000013.1	113649	114560	-
Kineobactrum sediminis F02	MtrC	OmcA/MtrC family decaheme c-type cytochrome	WP_101521831.1	NZ_PKLZ01000009.1	14165	16447	-
Kineobactrum sediminis F02	MtrB	MtrB/PioB family decaheme-associated outer membrane protein	WP_101521832.1	NZ_PKLZ01000009.1	16468	18723	-
Kineobactrum sediminis F02	MtrA	DmsE family decaheme c-type cytochrome	WP_162300069.1	NZ_PKLZ01000009.1	18720	19595	-
Limnobacter sp. AS06rmzACSIP_596	MtrB	MtrB/PioB family decaheme-associated outer membrane protein	NLD69081.1	JAAZBL010000211.1	20918	23128	-
Limnobacter sp. AS06rmzACSIP_596	MtrA	DmsE family decaheme c-type cytochrome	NLD69082.1	JAAZBL010000211.1	23145	24107	-
Limnobacter sp. AS06rmzACSIP_596	MtrC	OmcA/MtrC family decaheme c-type cytochrome	NLD69083.1	JAAZBL010000211.1	24195	26771	-
Marinimicrobium koreense DSM 16974	MtrC	OmcA/MtrC family decaheme c-type cytochrome	WP_170162869.1	NZ_RJUK01000001.1	1535235	1537262	-
Marinimicrobium koreense DSM 16974	MtrB	MtrB/PioB family decaheme-associated outer membrane protein	WP_123637832.1	NZ_RJUK01000001.1	1532173	1534302	-
Marinimicrobium koreense DSM 16974	MtrA	DmsE family decaheme c-type cytochrome	WP_123637833.1	NZ_RJUK01000001.1	1534316	1535248	-
Marinimicrobium sp. EAC58	MtrC	hypothetical protein	MAN51543.1	NZQP01000026.1	9590	11749	+
Marinimicrobium sp. EAC58	MtrA	cystathionine beta-synthase	MAN51544.1	NZQP01000026.1	11736	12668	+
Marinimicrobium sp. EAC58	MtrB	hypothetical protein	MAN51545.1	NZQP01000026.1	12682	14811	+
Marinobacter sp. Arc7-DN-1	MtrC	OmcA/MtrC family decaheme c-type cytochrome	WP_162893755.1	NZ_CP031848.1	3164261	3166582	-
Marinobacter sp. Arc7-DN-1	MtrB	MtrB/PioB family decaheme-associated outer membrane protein	WP_117619360.1	NZ_CP031848.1	3161116	3163200	-
Marinobacter sp. Arc7-DN-1	MtrA	DmsE family decaheme c-type cytochrome	WP_162893754.1	NZ_CP031848.1	3163232	3164143	-
Marinobacter sp. PJ-16	MtrC	OmcA/MtrC family decaheme c-type cytochrome	WP_170979005.1	NZ_SZYH01000001.1	2115456	2117768	+
Marinobacter sp. PJ-16	MtrA	DmsE family decaheme c-type cytochrome	WP_137435877.1	NZ_SZYH01000001.1	2117805	2118779	+
Marinobacter sp. PJ-16	MtrB	MtrB/PioB family decaheme-associated outer membrane protein	WP_137435879.1	NZ_SZYH01000001.1	2118810	2120894	+
Marinobacter sp. W62	MtrA	DmsE family decaheme c-type cytochrome	WP_135953679.1	NZ_JABCKY010000001.1	349844	350821	+
Marinobacter sp. W62	MtrB	MtrB/PioB family decaheme-associated outer membrane protein	WP_135953680.1	NZ_JABCKY010000001.1	350855	352939	+
Marinobacter sp. W62	MtrC	OmcA/MtrC family decaheme c-type cytochrome	WP_168355008.1	NZ_JABCKY010000001.1	347569	349797	+
Niveibacterium sp. COAC-50	MtrA	DmsE family decaheme c-type cytochrome	WP_172203424.1	NZ_JABCJM010000004.1	302692	303684	+
Niveibacterium sp. COAC-50	MtrB	MtrB/PioB family decaheme-associated outer membrane protein	WP_172203425.1	NZ_JABCJM010000004.1	303746	305836	+
Niveibacterium sp. COAC-50	MtrC	OmcA/MtrC family decaheme c-type cytochrome	WP_172203423.1	NZ_JABCJM010000004.1	299341	302139	+
Paraferrimonas haliotis AFRC7-2-1	UndA	OmcA/MtrC family decaheme c-type cytochrome	WP_158220712.1	NZ_NRRB01000003.1	126373	128796	+
Paraferrimonas haliotis AFRC7-2-1	MtrC	OmcA/MtrC family decaheme c-type cytochrome	WP_095498266.1	NZ_NRRB01000003.1	128910	130898	+
Paraferrimonas haliotis AFRC7-2-1	MtrA	DmsE family decaheme c-type cytochrome	WP_095498267.1	NZ_NRRB01000003.1	130951	131910	+
Paraferrimonas haliotis AFRC7-2-1	MtrB	MtrB/PioB family decaheme-associated outer membrane protein	WP_095498268.1	NZ_NRRB01000003.1	131926	133998	+
Paraferrimonas sedimenticola NBRC 101628	MtrC	OmcA/MtrC family decaheme c-type cytochrome	WP_141237357.1	NZ_NRIR01000003.1	330994	332997	-
Paraferrimonas sedimenticola NBRC 101628	MtrC	OmcA/MtrC family decaheme c-type cytochrome	WP_095506166.1	NZ_NRIR01000006.1	147300	149309	+
Paraferrimonas sedimenticola NBRC 101628	UndA	OmcA/MtrC family decaheme c-type cytochrome	WP_095505340.1	NZ_NRIR01000003.1	333153	335633	-
Paraferrimonas sedimenticola NBRC 101628	UndA	OmcA/MtrC family decaheme c-type cytochrome	WP_095506165.1	NZ_NRIR01000006.1	144570	147032	+
Paraferrimonas sedimenticola NBRC 101628	MtrB	MtrB/PioB family decaheme-associated outer membrane protein	WP_095505337.1	NZ_NRIR01000003.1	327892	329973	-
Paraferrimonas sedimenticola NBRC 101628	MtrA	DmsE family decaheme c-type cytochrome	WP_095505338.1	NZ_NRIR01000003.1	329989	330936	-
Paraferrimonas sedimenticola NBRC 101628	MtrA	DmsE family decaheme c-type cytochrome	WP_095506167.1	NZ_NRIR01000006.1	149368	150324	+
Paraferrimonas sedimenticola NBRC 101628	MtrB	MtrB/PioB family decaheme-associated outer membrane protein	WP_095506168.1	NZ_NRIR01000006.1	150340	152421	+
Parahaliea aestuarii HSLHS9	MtrC	OmcA/MtrC family decaheme c-type cytochrome	WP_148067497.1	NZ_VRZA01000002.1	533658	535955	-
Parahaliea aestuarii HSLHS9	MtrB	MtrB/PioB family decaheme-associated outer membrane protein	WP_148067498.1	NZ_VRZA01000002.1	535984	538407	-
Parahaliea aestuarii HSLHS9	MtrA	DmsE family decaheme c-type cytochrome	WP_148067499.1	NZ_VRZA01000002.1	538251	539126	-
Phenylobacterium zucineum lbmp16	MtrC	hypothetical protein	OXE36745.1	NMUI01000089.1	12317	15142	-
Phenylobacterium zucineum lbmp16	MtrB	hypothetical protein	OXE36746.1	NMUI01000089.1	15271	17415	-
Phenylobacterium zucineum lbmp16	MtrA	cytochrome C	OXE36747.1	NMUI01000089.1	17428	18369	-
Photobacterium gaetbulicola Gung47	MtrC	OmcA/MtrC family decaheme c-type cytochrome	WP_107291692.1	NZ_CP005973.1	403027	405222	+
Photobacterium gaetbulicola Gung47	MtrC	OmcA/MtrC family decaheme c-type cytochrome	WP_044623114.1	NZ_CP005974.1	1840796	1842931	+
Photobacterium gaetbulicola Gung47	MtrA	DmsE family decaheme c-type cytochrome	WP_044620734.1	NZ_CP005973.1	405278	406234	+
Photobacterium gaetbulicola Gung47	MtrB	MtrB/PioB family decaheme-associated outer membrane protein	WP_044620735.1	NZ_CP005973.1	406245	408215	+
Photobacterium gaetbulicola Gung47	MtrA	DmsE family decaheme c-type cytochrome	WP_044623115.1	NZ_CP005974.1	1842969	1843931	+
Photobacterium gaetbulicola Gung47	MtrB	MtrB/PioB family decaheme-associated outer membrane protein	WP_052829745.1	NZ_CP005974.1	1843942	1845945	+
Photobacterium lutimaris JCM 13586	MtrC	OmcA/MtrC family decaheme c-type cytochrome	WP_107348998.1	NZ_PYMH01000004.1	195677	197869	+
Photobacterium lutimaris JCM 13586	MtrA	DmsE family decaheme c-type cytochrome	WP_107348999.1	NZ_PYMH01000004.1	197925	198881	+
Photobacterium lutimaris JCM 13586	MtrB	MtrB/PioB family decaheme-associated outer membrane protein	WP_107349000.1	NZ_PYMH01000004.1	198892	200862	+
Pleionea sediminis S1-5-21	MtrC	OmcA/MtrC family decaheme c-type cytochrome	WP_144394656.1	NZ_SUNB01000005.1	35942	38257	-
Pleionea sediminis S1-5-21	MtrB	MtrB/PioB family outer membrane beta-barrel protein	WP_164503644.1	NZ_SUNB01000005.1	32739	34874	-
Pleionea sediminis S1-5-21	MtrA	DmsE family decaheme c-type cytochrome	WP_144394655.1	NZ_SUNB01000005.1	34879	35940	-
Polaromonas sp. RGN.1	MtrA	DmsE family decaheme c-type cytochrome	NMM07147.1	JABBPE010000015.1	197401	198414	+
Polaromonas sp. RGN.1	MtrB	MtrB/PioB family decaheme-associated outer membrane protein	NMM07148.1	JABBPE010000015.1	198431	200623	+
Polaromonas sp. RGN.1	MtrC	OmcA/MtrC family decaheme c-type cytochrome	NMM07146.1	JABBPE010000015.1	194755	197289	+
Polaromonas sp. EUR3 1.2.1	MtrC2	OmcA/MtrC family decaheme c-type cytochrome	WP_155811241.1	NZ_JIBH01000001.1	2464676	2467312	-
Polaromonas sp. EUR3 1.2.1	MtrC	OmcA/MtrC family decaheme c-type cytochrome	WP_155811242.1	NZ_JIBH01000001.1	2468080	2470815	-
Polaromonas sp. EUR3 1.2.1	MtrB	MtrB/PioB family decaheme-associated outer membrane protein	WP_026780247.1	NZ_JIBH01000001.1	2470932	2473166	-
Polaromonas sp. EUR3 1.2.1	MtrA	DmsE family decaheme c-type cytochrome	WP_026780248.1	NZ_JIBH01000001.1	2473185	2474096	-
Gammaproteobacteria bacterium sp. SP163	MtrC2	hypothetical protein	MBA55443.1	PAPM01000029.1	140314	142569	-
Gammaproteobacteria bacterium sp. SP163	MtrC	hypothetical protein	MBA55444.1	PAPM01000029.1	142566	144965	-
Gammaproteobacteria bacterium sp. SP163	MtrB	hypothetical protein	MBA55445.1	PAPM01000029.1	144928	147189	-
Gammaproteobacteria bacterium sp. SP163	MtrA	hypothetical protein	MBA55446.1	PAPM01000029.1	147203	148099	-
Ramlibacter lithotrophicus RBP-2	MtrB	MtrB/PioB family decaheme-associated outer membrane protein	WP_168108306.1	NZ_VTOX01000005.1	160136	162352	-
Ramlibacter lithotrophicus RBP-2	MtrA	DmsE family decaheme c-type cytochrome	WP_168108307.1	NZ_VTOX01000005.1	162361	163335	-
Ramlibacter lithotrophicus RBP-2	MtrC2	OmcA/MtrC family decaheme c-type cytochrome	WP_168108309.1	NZ_VTOX01000005.1	166342	168963	-
Ramlibacter lithotrophicus RBP-2	MtrC	OmcA/MtrC family decaheme c-type cytochrome	WP_168108308.1	NZ_VTOX01000005.1	163415	166018	-
Rhodocyclaceae bacterium PowLak16_MAG46	MtrC2	OmcA/MtrC family decaheme c-type cytochrome	TRZ65764.1	QYOU01000202.1			+
Rhodocyclaceae bacterium PowLak16_MAG46	MtrC	OmcA/MtrC family decaheme c-type cytochrome	TRZ65762.1	QYOU01000202.1	7563	10346	+
Rhodocyclaceae bacterium PowLak16_MAG46	MtrA	DmsE family decaheme c-type cytochrome	TRZ65760.1	QYOU01000202.1	4057	4989	+
Rhodocyclaceae bacterium PowLak16_MAG46	MtrB	MtrB/PioB family decaheme-associated outer membrane protein	TRZ65761.1	QYOU01000202.1	5007	7262	+
Albidoferax ferrireducens T118	MtrC3	OmcA/MtrC family decaheme c-type cytochrome	WP_011466339.1	NC_007908.1	4547343	4550000	-
Albidoferax ferrireducens T118	MtrC2	OmcA/MtrC family decaheme c-type cytochrome	WP_166485769.1	NC_007908.1	4550312	4552954	-
Albidoferax ferrireducens T118	MtrC	OmcA/MtrC family decaheme c-type cytochrome	WP_011466343.1	NC_007908.1	4556721	4559201	-
Albidoferax ferrireducens T118	MtrB	MtrB/PioB family decaheme-associated outer membrane protein	WP_011466341.1	NC_007908.1	4553557	4555677	-
Albidoferax ferrireducens T118	MtrA	DmsE family decaheme c-type cytochrome	WP_011466342.1	NC_007908.1	4555694	4556617	-
Rhodoferax sp. Bin2_7	MtrA	DmsE family decaheme c-type cytochrome	NDP38536.1	JAAFHA010000021.1	19500	20429	+
Rhodoferax sp. Bin2_7	MtrB	MtrB/PioB family decaheme-associated outer membrane protein	NDP38537.1	JAAFHA010000021.1	20446	22536	+
Rhodoferax sp. Bin2_7	MtrC	OmcA/MtrC family decaheme c-type cytochrome	NDP38538.1	JAAFHA010000021.1	23027	25672	+
Shewanella aestuarii PN3F2	MtrB	MtrB/PioB family decaheme-associated outer membrane protein	WP_167676569.1	NZ_CP050313.1	1346866	1348953	-
Shewanella aestuarii PN3F2	MtrA	DmsE family decaheme c-type cytochrome	WP_167676570.1	NZ_CP050313.1	1348965	1349954	-
Shewanella aestuarii PN3F2	UndjA	OmcA/MtrC family decaheme c-type cytochrome	WP_167676572.1	NZ_CP050313.1	1352293	1354737	-
Shewanella aestuarii PN3F2	MtrC	OmcA/MtrC family decaheme c-type cytochrome	WP_167676571.1	NZ_CP050313.1	1350056	1352050	-
Shewanella algidipiscicola S13	MtrF	OmcA/MtrC family decaheme c-type cytochrome	WP_110456633.1	NZ_OXJV01000001.1	1268721	1270640	+
Shewanella algidipiscicola S13	OmcA	OmcA/MtrC family decaheme c-type cytochrome	WP_110456634.1	NZ_OXJV01000001.1	1270706	1272868	+
Shewanella algidipiscicola S13	MtrH	OmcA/MtrC family decaheme c-type cytochrome	WP_110456635.1	NZ_OXJV01000001.1	1273468	1275621	+
Shewanella algidipiscicola S13	MtrC	OmcA/MtrC family decaheme c-type cytochrome	WP_110456636.1	NZ_OXJV01000001.1	1275956	1277965	+
Shewanella algidipiscicola S13	MtrD	DmsE family decaheme c-type cytochrome	WP_110456807.1	NZ_OXJV01000001.1	1265605	1266567	+
Shewanella algidipiscicola S13	MtrE	MtrB/PioB family decaheme-associated outer membrane protein	WP_110456632.1	NZ_OXJV01000001.1	1266583	1268685	+
Shewanella algidipiscicola S13	MtrA	DmsE family decaheme c-type cytochrome	WP_110456637.1	NZ_OXJV01000001.1	1278045	1279031	+
Shewanella algidipiscicola S13	MtrB	MtrB/PioB family decaheme-associated outer membrane protein	WP_110456638.1	NZ_OXJV01000001.1	1279043	1281142	+
Shewanella amazonensis SB2B	MtrC	OmcA/MtrC family decaheme c-type cytochrome	WP_011759324.1	NC_008700.1	1481971	1483941	-
Shewanella amazonensis SB2B	OmcA	OmcA/MtrC family decaheme c-type cytochrome	WP_011759325.1	NC_008700.1	1484259	1486448	-
Shewanella amazonensis SB2B	OmcA	OmcA/MtrC family decaheme c-type cytochrome	WP_011759326.1	NC_008700.1	1486776	1488959	-
Shewanella amazonensis SB2B	MtrF	OmcA/MtrC family decaheme c-type cytochrome	WP_011759327.1	NC_008700.1	1489054	1490973	-
Shewanella amazonensis SB2B	MtrB	MtrB/PioB family decaheme-associated outer membrane protein	WP_011759322.1	NC_008700.1	1478828	1480909	-
Shewanella amazonensis SB2B	MtrA	DmsE family decaheme c-type cytochrome	WP_011759323.1	NC_008700.1	1480922	1481902	-
Shewanella amazonensis SB2B	MtrE	MtrB/PioB family decaheme-associated outer membrane protein	WP_011759328.1	NC_008700.1	1491000	1493096	-
Shewanella amazonensis SB2B	MtrD	DmsE family decaheme c-type cytochrome	WP_011759329.1	NC_008700.1	1493107	1494063	-
Shewanella atlantica HAW-EB5	MtrF	OmcA/MtrC family decaheme c-type cytochrome	WP_126503512.1	NZ_RXNV01000001.1	334542	336476	+
Shewanella atlantica HAW-EB5	OmcA	OmcA/MtrC family decaheme c-type cytochrome	WP_126503514.1	NZ_RXNV01000001.1	336558	338711	+
Shewanella atlantica HAW-EB5	OmcA	OmcA/MtrC family decaheme c-type cytochrome	WP_126503516.1	NZ_RXNV01000001.1	339193	341394	+
Shewanella atlantica HAW-EB5	MtrC	OmcA/MtrC family decaheme c-type cytochrome	WP_126503518.1	NZ_RXNV01000001.1	341829	343841	+
Shewanella atlantica HAW-EB5	MtrD	DmsE family decaheme c-type cytochrome	WP_126503508.1	NZ_RXNV01000001.1	331337	332299	+
Shewanella atlantica HAW-EB5	MtrE	MtrB/PioB family decaheme-associated outer membrane protein	WP_126503510.1	NZ_RXNV01000001.1	332315	334438	+
Shewanella atlantica HAW-EB5	MtrA	DmsE family decaheme c-type cytochrome	WP_126503520.1	NZ_RXNV01000001.1	343921	344922	+
Shewanella atlantica HAW-EB5	MtrB	MtrB/PioB family decaheme-associated outer membrane protein	WP_126503522.1	NZ_RXNV01000001.1	344938	347049	+
Shewanella baltica OS223	MtrF	OmcA/MtrC family decaheme c-type cytochrome	WP_012588037.1	NC_011663.1	3244518	3246437	+
Shewanella baltica OS223	UndA	OmcA/MtrC family decaheme c-type cytochrome	WP_012588038.1	NC_011663.1	3246686	3249217	+
Shewanella baltica OS223	MtrC	OmcA/MtrC family decaheme c-type cytochrome	WP_012588039.1	NC_011663.1	3249648	3251600	+
Shewanella baltica OS223	MtrE	DmsE family decaheme c-type cytochrome	WP_086014852.1	NC_011663.1	3241353	3242318	+
Shewanella baltica OS223	MtrD	MtrB/PioB family decaheme-associated outer membrane protein	WP_012588036.1	NC_011663.1	3242332	3244482	+
Shewanella baltica OS223	MtrA	DmsE family decaheme c-type cytochrome	WP_012588040.1	NC_011663.1	3251669	3252670	+
Shewanella baltica OS223	MtrB	MtrB/PioB family decaheme-associated outer membrane protein	WP_012588041.1	NC_011663.1	3252683	3254770	+
Shewanella benthica KT99	MtrC	OmcA/MtrC family decaheme c-type cytochrome	WP_040572117.1	NZ_ABIC01000044.1	17586	19616	-
Shewanella benthica KT99	OmcA	OmcA/MtrC family decaheme c-type cytochrome	WP_005502189.1	NZ_ABIC01000044.1	20051	22237	-
Shewanella benthica KT99	MtrB	MtrB/PioB family decaheme-associated outer membrane protein	WP_005502184.1	NZ_ABIC01000044.1	14347	16458	-
Shewanella benthica KT99	MtrA	DmsE family decaheme c-type cytochrome	WP_005502187.1	NZ_ABIC01000044.1	16473	17474	-
Shewanella bicestrii JAB-1	MtrC	OmcA/MtrC family decaheme c-type cytochrome	WP_089067487.1	NZ_CP022358.1	1729045	1730997	-
Shewanella bicestrii JAB-1	OmcA	OmcA/MtrC family decaheme c-type cytochrome	WP_089067489.1	NZ_CP022358.1	1731330	1733525	-
Shewanella bicestrii JAB-1	MtrF	OmcA/MtrC family decaheme c-type cytochrome	WP_089067490.1	NZ_CP022358.1	1733772	1735691	-
Shewanella bicestrii JAB-1	MtrB	MtrB/PioB family decaheme-associated outer membrane protein	WP_089067485.1	NZ_CP022358.1	1725887	1727974	-
Shewanella bicestrii JAB-1	MtrA	DmsE family decaheme c-type cytochrome	WP_089067486.1	NZ_CP022358.1	1727987	1728976	-
Shewanella bicestrii JAB-1	MtrE	MtrB/PioB family decaheme-associated outer membrane protein	WP_089067491.1	NZ_CP022358.1	1735727	1737865	-
Shewanella bicestrii JAB-1	MtrD	DmsE family decaheme c-type cytochrome	WP_089067492.1	NZ_CP022358.1	1737879	1738844	-
Shewanella canadensis HAW-EB2	MtrC	OmcA/MtrC family decaheme c-type cytochrome	WP_126520795.1	NZ_RXNU01000006.1	283150	285132	-
Shewanella canadensis HAW-EB2	OmcA	OmcA/MtrC family decaheme c-type cytochrome	WP_126520796.1	NZ_RXNU01000006.1	285567	287768	-
Shewanella canadensis HAW-EB2	OmcA	OmcA/MtrC family decaheme c-type cytochrome	WP_126520797.1	NZ_RXNU01000006.1	288290	290458	-
Shewanella canadensis HAW-EB2	MtrF	OmcA/MtrC family decaheme c-type cytochrome	WP_126520798.1	NZ_RXNU01000006.1	290525	292450	-
Shewanella canadensis HAW-EB2	MtrB	MtrB/PioB family decaheme-associated outer membrane protein	WP_126520793.1	NZ_RXNU01000006.1	279942	282053	-
Shewanella canadensis HAW-EB2	MtrA	DmsE family decaheme c-type cytochrome	WP_126520794.1	NZ_RXNU01000006.1	282069	283070	-
Shewanella canadensis HAW-EB2	MtrE	MtrB/PioB family decaheme-associated outer membrane protein	WP_126520799.1	NZ_RXNU01000006.1	292570	294693	-
Shewanella canadensis HAW-EB2	MtrD	DmsE family decaheme c-type cytochrome	WP_126520870.1	NZ_RXNU01000006.1	294709	295671	-
Shewanella carassii 08MAS2251	MtrC	OmcA/MtrC family decaheme c-type cytochrome	WP_100145460.1	NZ_NGVS01000033.1	363658	365640	-
Shewanella carassii 08MAS2251	MtrH	OmcA/MtrC family decaheme c-type cytochrome	WP_100145462.1	NZ_NGVS01000033.1	365949	368081	-
Shewanella carassii 08MAS2251	OmcA	OmcA/MtrC family decaheme c-type cytochrome	WP_167387695.1	NZ_NGVS01000033.1	368795	370981	-
Shewanella carassii 08MAS2251	MtrF	OmcA/MtrC family decaheme c-type cytochrome	WP_100145465.1	NZ_NGVS01000033.1	371077	373008	-
Shewanella carassii 08MAS2251	MtrB	MtrB/PioB family decaheme-associated outer membrane protein	WP_100145456.1	NZ_NGVS01000033.1	360501	362588	-
Shewanella carassii 08MAS2251	MtrA	DmsE family decaheme c-type cytochrome	WP_100145458.1	NZ_NGVS01000033.1	362601	363590	-
Shewanella carassii 08MAS2251	MtrE	MtrB/PioB family decaheme-associated outer membrane protein	WP_100145467.1	NZ_NGVS01000033.1	373028	375139	-
Shewanella carassii 08MAS2251	MtrD	DmsE family decaheme c-type cytochrome	WP_100145470.1	NZ_NGVS01000033.1	375150	376133	-
Shewanella chilikensis JC5	MtrB	MtrB/PioB family decaheme-associated outer membrane protein	WP_101053330.1	NZ_NIJM01000005.1	9544	11631	-
Shewanella chilikensis JC5	MtrA	DmsE family decaheme c-type cytochrome	WP_101053332.1	NZ_NIJM01000005.1	11644	12633	-
Shewanella chilikensis JC5	MtrE	MtrB/PioB family decaheme-associated outer membrane protein	WP_101053342.1	NZ_NIJM01000005.1	21665	23776	-
Shewanella chilikensis JC5	MtrD	DmsE family decaheme c-type cytochrome	WP_101053344.1	NZ_NIJM01000005.1	23787	24770	-
Shewanella chilikensis JC5	MtrH	OmcA/MtrC family decaheme c-type cytochrome	WP_101053336.1	NZ_NIJM01000005.1	14991	17129	-
Shewanella chilikensis JC5	OmcA	OmcA/MtrC family decaheme c-type cytochrome	WP_101053338.1	NZ_NIJM01000005.1	17432	19615	-
Shewanella chilikensis JC5	MtrF	OmcA/MtrC family decaheme c-type cytochrome	WP_101053340.1	NZ_NIJM01000005.1	19714	21645	-
Shewanella chilikensis JC5	MtrC	OmcA/MtrC family decaheme c-type cytochrome	WP_101053334.1	NZ_NIJM01000005.1	12701	14680	-
Shewanella colwelliana ATCC 39565	MtrC	OmcA/MtrC family decaheme c-type cytochrome	WP_028763573.1	NZ_JAEC01000017.1	97131	99146	-
Shewanella colwelliana ATCC 39565	MtrH	OmcA/MtrC family decaheme c-type cytochrome	WP_162148995.1	NZ_JAEC01000017.1	99521	101692	-
Shewanella colwelliana ATCC 39565	MtrG	hypothetical protein	WP_156029397.1	NZ_JAEC01000017.1	102179	104449	-
Shewanella colwelliana ATCC 39565	UndA	OmcA/MtrC family decaheme c-type cytochrome	WP_028763576.1	NZ_JAEC01000017.1	105108	107279	-
Shewanella colwelliana ATCC 39565	MtrF	OmcA/MtrC family decaheme c-type cytochrome	WP_139151837.1	NZ_JAEC01000017.1	107340	109265	-
Shewanella colwelliana ATCC 39565	MtrB	MtrB/PioB family decaheme-associated outer membrane protein	WP_028763571.1	NZ_JAEC01000017.1	93950	96049	-
Shewanella colwelliana ATCC 39565	MtrA	DmsE family decaheme c-type cytochrome	WP_028763572.1	NZ_JAEC01000017.1	96062	97051	-
Shewanella colwelliana ATCC 39565	MtrE	MtrB/PioB family decaheme-associated outer membrane protein	WP_037428290.1	NZ_JAEC01000017.1	109298	111409	-
Shewanella colwelliana ATCC 39565	MtrD	DmsE family decaheme c-type cytochrome	WP_081730670.1	NZ_JAEC01000017.1	111423	112379	-
Shewanella corallii A687	MtrH	OmcA/MtrC family decaheme c-type cytochrome	WP_115135620.1	NZ_QRCS01000014.1	111611	113806	+
Shewanella corallii A687	MtrC	OmcA/MtrC family decaheme c-type cytochrome	WP_115135621.1	NZ_QRCS01000014.1	114078	116063	+
Shewanella corallii A687	MtrA	DmsE family decaheme c-type cytochrome	WP_115135622.1	NZ_QRCS01000014.1	116132	117109	+
Shewanella corallii A687	MtrB	MtrB/PioB family decaheme-associated outer membrane protein	WP_115135623.1	NZ_QRCS01000014.1	117123	119231	+
Shewanella decolorationis S12	MtrC	OmcA/MtrC family decaheme c-type cytochrome	WP_023267508.1	NZ_AXZL01000068.1	205089	207041	-
Shewanella decolorationis S12	OmcA	OmcA/MtrC family decaheme c-type cytochrome	WP_023267509.1	NZ_AXZL01000068.1	207373	209547	-
Shewanella decolorationis S12	MtrF	OmcA/MtrC family decaheme c-type cytochrome	WP_023267510.1	NZ_AXZL01000068.1	209794	211713	-
Shewanella decolorationis S12	MtrB	MtrB/PioB family decaheme-associated outer membrane protein	WP_023267506.1	NZ_AXZL01000068.1	201925	204018	-
Shewanella decolorationis S12	MtrA	DmsE family decaheme c-type cytochrome	WP_023267507.1	NZ_AXZL01000068.1	204031	205020	-
Shewanella decolorationis S12	MtrE	MtrB/PioB family decaheme-associated outer membrane protein	WP_039978325.1	NZ_AXZL01000068.1	211749	213887	-
Shewanella decolorationis S12	MtrD	DmsE family decaheme c-type cytochrome	WP_023267512.1	NZ_AXZL01000068.1	213901	214866	-
Shewanella fidelis ATCC BAA-318	MtrB	MtrB/PioB family decaheme-associated outer membrane protein	WP_028768204.1	NZ_KI912458.1	268817	270916	-
Shewanella fidelis ATCC BAA-318	MtrA	DmsE family decaheme c-type cytochrome	WP_028768205.1	NZ_KI912458.1	270930	271916	-
Shewanella fidelis ATCC BAA-318	MtrC	OmcA/MtrC family decaheme c-type cytochrome	WP_028768206.1	NZ_KI912458.1	272028	274040	-
Shewanella fidelis ATCC BAA-318	OmcA	OmcA/MtrC family decaheme c-type cytochrome	WP_028768207.1	NZ_KI912458.1	274397	276610	-
Shewanella fidelis ATCC BAA-318	UndA	OmcA/MtrC family decaheme c-type cytochrome	WP_028768208.1	NZ_KI912458.1	277047	279404	-
Shewanella fidelis ATCC BAA-318	OmcA	OmcA/MtrC family decaheme c-type cytochrome	WP_028768210.1	NZ_KI912458.1	279883	282042	-
Shewanella fidelis ATCC BAA-318	MtrF	OmcA/MtrC family decaheme c-type cytochrome	WP_037411067.1	NZ_KI912458.1	282141	284060	-
Shewanella fidelis ATCC BAA-318	MtrE	MtrB/PioB family decaheme-associated outer membrane protein	WP_028768212.1	NZ_KI912458.1	284181	286295	-
Shewanella fidelis ATCC BAA-318	MtrD	DmsE family decaheme c-type cytochrome	WP_028768213.1	NZ_KI912458.1	286311	287270	-
Shewanella fodinae 74A	OmcA	OmcA/MtrC family decaheme c-type cytochrome	WP_133037735.1	NZ_SLWF01000002.1	244512	246692	+
Shewanella fodinae 74A	MtrC	OmcA/MtrC family decaheme c-type cytochrome	WP_133037736.1	NZ_SLWF01000002.1	247011	249017	+
Shewanella fodinae 74A	MtrA	DmsE family decaheme c-type cytochrome	WP_133037737.1	NZ_SLWF01000002.1	249081	250079	+
Shewanella fodinae 74A	MtrB	MtrB/PioB family decaheme-associated outer membrane protein	WP_133037738.1	NZ_SLWF01000002.1	250092	252182	+
Shewanella frigidimarina NCIMB 400	OmcA	OmcA/MtrC family decaheme c-type cytochrome	WP_011638086.1	NC_008345.1	3155410	3157584	+
Shewanella frigidimarina NCIMB 400	MtrC	OmcA/MtrC family decaheme c-type cytochrome	WP_011638087.1	NC_008345.1	3157872	3159833	+
Shewanella frigidimarina NCIMB 400	MtrA	DmsE family decaheme c-type cytochrome	WP_011638088.1	NC_008345.1	3159931	3160920	+
Shewanella frigidimarina NCIMB 400	MtrB	MtrB/PioB family decaheme-associated outer membrane protein	WP_011638089.1	NC_008345.1	3160933	3163020	+
Shewanella halifaxensis HAW-EB4	MtrF	OmcA/MtrC family decaheme c-type cytochrome	WP_012277861.1	NC_010334.1	3375769	3377694	+
Shewanella halifaxensis HAW-EB4	OmcA	OmcA/MtrC family decaheme c-type cytochrome	WP_012277862.1	NC_010334.1	3377799	3379982	+
Shewanella halifaxensis HAW-EB4	UndA	OmcA/MtrC family decaheme c-type cytochrome	WP_041416457.1	NC_010334.1	3380521	3382986	+
Shewanella halifaxensis HAW-EB4	MtrH	OmcA/MtrC family decaheme c-type cytochrome	WP_150102098.1	NC_010334.1	3383407	3385617	+
Shewanella halifaxensis HAW-EB4	MtrC	OmcA/MtrC family decaheme c-type cytochrome	WP_012277865.1	NC_010334.1	3385992	3388028	+
Shewanella halifaxensis HAW-EB4	MtrD	DmsE family decaheme c-type cytochrome	WP_041416025.1	NC_010334.1	3372544	3373503	+
Shewanella halifaxensis HAW-EB4	MtrE	MtrB/PioB family decaheme-associated outer membrane protein	WP_012277860.1	NC_010334.1	3373519	3375639	+
Shewanella halifaxensis HAW-EB4	MtrA	DmsE family decaheme c-type cytochrome	WP_012277866.1	NC_010334.1	3388144	3389130	+
Shewanella halifaxensis HAW-EB4	MtrB	MtrB/PioB family decaheme-associated outer membrane protein	WP_012277867.1	NC_010334.1	3389144	3391246	+
Shewanella hanedai JCM 20706	OmcA	OmcA/MtrC family decaheme c-type cytochrome	WP_144040037.1	NZ_VKGK01000010.1	38280	40526	+
Shewanella hanedai JCM 20706	MtrC	OmcA/MtrC family decaheme c-type cytochrome	WP_144040038.1	NZ_VKGK01000010.1	40917	42917	+
Shewanella hanedai JCM 20706	MtrA	DmsE family decaheme c-type cytochrome	WP_144040039.1	NZ_VKGK01000010.1	42998	43999	+
Shewanella hanedai JCM 20706	MtrB	MtrB/PioB family decaheme-associated outer membrane protein	WP_144040040.1	NZ_VKGK01000010.1	44014	46110	+
Shewanella indica KJW27	MtrC	cytochrome C	WP_101096018.1	NZ_NIJK01000038.1	80891	82870	+
Shewanella indica KJW27	MtrF	OmcA/MtrC family decaheme c-type cytochrome	WP_101096015.1	NZ_NIJK01000038.1	73923	75854	+
Shewanella indica KJW27	OmcA	OmcA/MtrC family decaheme c-type cytochrome	WP_167388644.1	NZ_NIJK01000038.1	75950	78136	+
Shewanella indica KJW27	MtrH	OmcA/MtrC family decaheme c-type cytochrome	WP_101096017.1	NZ_NIJK01000038.1	78439	80580	+
Shewanella indica KJW27	MtrD	DmsE family decaheme c-type cytochrome	WP_039033877.1	NZ_NIJK01000038.1	70798	71781	+
Shewanella indica KJW27	MtrE	MtrB/PioB family decaheme-associated outer membrane protein	WP_101096014.1	NZ_NIJK01000038.1	71792	73903	+
Shewanella indica KJW27	MtrA	DmsE family decaheme c-type cytochrome	WP_101096019.1	NZ_NIJK01000038.1	82938	83927	+
Shewanella indica KJW27	MtrB	MtrB/PioB family decaheme-associated outer membrane protein	WP_044734224.1	NZ_NIJK01000038.1	83940	86027	+
Shewanella insulae JBTF-M18	MtrB	MtrB/PioB family decaheme-associated outer membrane protein	WP_160793691.1	NZ_WRPA01000002.1	67498	69597	-
Shewanella insulae JBTF-M18	MtrA	DmsE family decaheme c-type cytochrome	WP_160793692.1	NZ_WRPA01000002.1	69610	70599	-
Shewanella insulae JBTF-M18	MtrB	MtrB/PioB family decaheme-associated outer membrane protein	WP_160794615.1	NZ_WRPA01000004.1	248836	250935	-
Shewanella insulae JBTF-M18	MtrA	DmsE family decaheme c-type cytochrome	WP_160794617.1	NZ_WRPA01000004.1	250948	251937	-
Shewanella insulae JBTF-M18	MtrE	MtrB/PioB family decaheme-associated outer membrane protein	WP_160794625.1	NZ_WRPA01000004.1	263927	266038	-
Shewanella insulae JBTF-M18	MtrD	DmsE family decaheme c-type cytochrome	WP_160794627.1	NZ_WRPA01000004.1	266054	267016	-
Shewanella insulae JBTF-M18	MtrH	OmcA/MtrC family decaheme c-type cytochrome	WP_160794621.1	NZ_WRPA01000004.1	254362	256530	-
Shewanella insulae JBTF-M18	MtrC3	hypothetical protein	WP_160794623.1	NZ_WRPA01000004.1	256985	259255	-
Shewanella insulae JBTF-M18	OmcA	OmcA/MtrC family decaheme c-type cytochrome	WP_160794716.1	NZ_WRPA01000004.1	259756	261903	-
Shewanella insulae JBTF-M18	MtrF	OmcA/MtrC family decaheme c-type cytochrome	WP_160794718.1	NZ_WRPA01000004.1	261979	263889	-
Shewanella insulae JBTF-M18	MtrC	OmcA/MtrC family decaheme c-type cytochrome	WP_160793693.1	NZ_WRPA01000002.1	70676	72655	-
Shewanella insulae JBTF-M18	MtrC	OmcA/MtrC family decaheme c-type cytochrome	WP_160794619.1	NZ_WRPA01000004.1	252019	253989	-
Shewanella japonica KCTC 22435	MtrC	OmcA/MtrC family decaheme c-type cytochrome	WP_080915411.1	NZ_CP020472.1	1831042	1833024	-
Shewanella japonica KCTC 22435	MtrH	OmcA/MtrC family decaheme c-type cytochrome	WP_055023910.1	NZ_CP020472.1	1833301	1835433	-
Shewanella japonica KCTC 22435	MtrB	MtrB/PioB family decaheme-associated outer membrane protein	WP_080915409.1	NZ_CP020472.1	1827870	1829957	-
Shewanella japonica KCTC 22435	MtrA	DmsE family decaheme c-type cytochrome	WP_080915410.1	NZ_CP020472.1	1829970	1830959	-
Shewanella khirikhana TH2012	MtrB	MtrB/PioB family decaheme-associated outer membrane protein	WP_126166330.1	NZ_CP020373.1	900101	902182	-
Shewanella khirikhana TH2012	MtrA	DmsE family decaheme c-type cytochrome	WP_126166331.1	NZ_CP020373.1	902195	903181	-
Shewanella khirikhana TH2012	MtrE	MtrB/PioB family decaheme-associated outer membrane protein	WP_164551139.1	NZ_CP020373.1	915160	917262	-
Shewanella khirikhana TH2012	MtrD	DmsE family decaheme c-type cytochrome	WP_126166337.1	NZ_CP020373.1	917273	918229	-
Shewanella khirikhana TH2012	OmcA	OmcA/MtrC family decaheme c-type cytochrome	WP_126166333.1	NZ_CP020373.1	905527	907716	-
Shewanella khirikhana TH2012	UndA	OmcA/MtrC family decaheme c-type cytochrome	WP_126166334.1	NZ_CP020373.1	907990	910398	-
Shewanella khirikhana TH2012	UndA	OmcA/MtrC family decaheme c-type cytochrome	WP_126166335.1	NZ_CP020373.1	910998	913151	-
Shewanella khirikhana TH2012	MtrF	OmcA/MtrC family decaheme c-type cytochrome	WP_126169409.1	NZ_CP020373.1	913209	915107	-
Shewanella khirikhana TH2012	MtrC	OmcA/MtrC family decaheme c-type cytochrome	WP_126166332.1	NZ_CP020373.1	903249	905219	-
Shewanella litoralis JCM 32306	MtrA	DmsE family decaheme c-type cytochrome	WP_160053383.1	NZ_WSRZ01000007.1	128165	129154	+
Shewanella litoralis JCM 32306	MtrB	MtrB/PioB family decaheme-associated outer membrane protein	WP_160053384.1	NZ_WSRZ01000007.1	129167	131254	+
Shewanella litoralis JCM 32306	OmcA	OmcA/MtrC family decaheme c-type cytochrome	WP_160053381.1	NZ_WSRZ01000007.1	123662	125824	+
Shewanella litoralis JCM 32306	MtrC	OmcA/MtrC family decaheme c-type cytochrome	WP_160053382.1	NZ_WSRZ01000007.1	126106	128067	+
Shewanella livingstonensis LMG 19866	MtrC	OmcA/MtrC family decaheme c-type cytochrome	WP_124730294.1	NZ_CP034015.1	1850276	1852237	-
Shewanella livingstonensis LMG 19866	OmcA	OmcA/MtrC family decaheme c-type cytochrome	WP_124730295.1	NZ_CP034015.1	1852524	1854698	-
Shewanella livingstonensis LMG 19866	MtrB	MtrB/PioB family decaheme-associated outer membrane protein	WP_124730292.1	NZ_CP034015.1	1847089	1849176	-
Shewanella livingstonensis LMG 19866	MtrA	DmsE family decaheme c-type cytochrome	WP_124730293.1	NZ_CP034015.1	1849189	1850178	-
Shewanella loihica PV-4	MtrF	OmcA/MtrC family decaheme c-type cytochrome	WP_041407290.1	NC_009092.1	2967372	2969282	+
Shewanella loihica PV-4	OmcA	OmcA/MtrC family decaheme c-type cytochrome	WP_011866319.1	NC_009092.1	2969343	2971505	+
Shewanella loihica PV-4	MtrG	cytochrome c	WP_011866320.1	NC_009092.1	2972045	2974318	+
Shewanella loihica PV-4	MtrD	DmsE family decaheme c-type cytochrome	WP_011866316.1	NC_009092.1	2964239	2965207	+
Shewanella loihica PV-4	MtrE	MtrB/PioB family decaheme-associated outer membrane protein	WP_011866317.1	NC_009092.1	2965223	2967334	+
Shewanella loihica PV-4	OmcA	OmcA/MtrC family decaheme c-type cytochrome	WP_011866321.1	NC_009092.1	2974805	2976982	+
Shewanella loihica PV-4	MtrC	OmcA/MtrC family decaheme c-type cytochrome	WP_011866322.1	NC_009092.1	2977355	2979325	+
Shewanella loihica PV-4	MtrA	DmsE family decaheme c-type cytochrome	WP_011866323.1	NC_009092.1	2979407	2980396	+
Shewanella loihica PV-4	MtrB	MtrB/PioB family decaheme-associated outer membrane protein	WP_011866324.1	NC_009092.1	2980409	2982508	+
Shewanella mangrovi YQH10	OmcA	OmcA/MtrC family decaheme c-type cytochrome	WP_037440746.1	NZ_JPEO01000003.1	178401	180581	+
Shewanella mangrovi YQH10	MtrC	OmcA/MtrC family decaheme c-type cytochrome	WP_037440748.1	NZ_JPEO01000003.1	180880	182877	+
Shewanella mangrovi YQH10	MtrA	DmsE family decaheme c-type cytochrome	WP_037440750.1	NZ_JPEO01000003.1	182936	183931	+
Shewanella mangrovi YQH10	MtrB	MtrB/PioB family decaheme-associated outer membrane protein	WP_037440752.1	NZ_JPEO01000003.1	183944	186019	+
Shewanella marisflavi EP1	MtrC	OmcA/MtrC family decaheme c-type cytochrome	WP_088904285.1	NZ_CP022272.1	1512682	1514643	-
Shewanella marisflavi EP1	MtrH	OmcA/MtrC family decaheme c-type cytochrome	WP_088904286.1	NZ_CP022272.1	1515016	1517184	-
Shewanella marisflavi EP1	MtrG	hypothetical protein	WP_157704957.1	NZ_CP022272.1	1517646	1519916	-
Shewanella marisflavi EP1	MtrB	MtrB/PioB family decaheme-associated outer membrane protein	WP_088904283.1	NZ_CP022272.1	1509502	1511601	-
Shewanella marisflavi EP1	MtrA	DmsE family decaheme c-type cytochrome	WP_088904284.1	NZ_CP022272.1	1511614	1512600	-
Shewanella marisflavi EP1	OmcA	OmcA/MtrC family decaheme c-type cytochrome	WP_088904288.1	NZ_CP022272.1	1520386	1522548	-
Shewanella marisflavi EP1	MtrF	OmcA/MtrC family decaheme c-type cytochrome	WP_088904289.1	NZ_CP022272.1	1522609	1524528	-
Shewanella marisflavi EP1	MtrE	MtrB/PioB family decaheme-associated outer membrane protein	WP_088904290.1	NZ_CP022272.1	1524560	1526671	-
Shewanella marisflavi EP1	MtrD	DmsE family decaheme c-type cytochrome	WP_088904291.1	NZ_CP022272.1	1526687	1527652	-
Shewanella maritima D4-2	MtrB	MtrB/PioB family decaheme-associated outer membrane protein	WP_130601923.1	NZ_CP036200.1	3939793	3941880	-
Shewanella maritima D4-2	MtrA	DmsE family decaheme c-type cytochrome	WP_130601925.1	NZ_CP036200.1	3941892	3942878	-
Shewanella maritima D4-2	MtrH	OmcA/MtrC family decaheme c-type cytochrome	WP_130601929.1	NZ_CP036200.1	3945220	3947394	-
Shewanella maritima D4-2	MtrC	OmcA/MtrC family decaheme c-type cytochrome	WP_130601927.1	NZ_CP036200.1	3942968	3944932	-
Shewanella morhuae ATCC BAA-1205	MtrC	OmcA/MtrC family decaheme c-type cytochrome	WP_076498172.1	NZ_FTNN01000005.1	90672	92642	-
Shewanella morhuae ATCC BAA-1205	MtrB	MtrB/PioB family decaheme-associated outer membrane protein	WP_076498169.1	NZ_FTNN01000005.1	87502	89589	-
Shewanella morhuae ATCC BAA-1205	MtrA	DmsE family decaheme c-type cytochrome	WP_076498171.1	NZ_FTNN01000005.1	89602	90603	-
Shewanella morhuae ATCC BAA-1205	OmcA	OmcA/MtrC family decaheme c-type cytochrome	WP_076498174.1	NZ_FTNN01000005.1	92992	95184	-
Shewanella oneidensis MR-1	MtrC	OmcA/MtrC family decaheme c-type cytochrome	WP_011071901.1	NC_004347.2	1859348	1861363	-
Shewanella oneidensis MR-1	MtrB	MtrB/PioB family decaheme-associated outer membrane protein	WP_011071899.1	NC_004347.2	1856172	1858265	-
Shewanella oneidensis MR-1	MtrA	DmsE family decaheme c-type cytochrome	WP_011071900.1	NC_004347.2	1858278	1859279	-
Shewanella oneidensis MR-1	OmcA	OmcA/MtrC family decaheme c-type cytochrome	WP_011071902.1	NC_004347.2	1861693	1863900	-
Shewanella oneidensis MR-1	MtrF	OmcA/MtrC family decaheme c-type cytochrome	WP_011071903.1	NC_004347.2	1864147	1866066	-
Shewanella oneidensis MR-1	MtrE	MtrB/PioB family decaheme-associated outer membrane protein	WP_011071904.1	NC_004347.2	1866102	1868240	-
Shewanella oneidensis MR-1	MtrD	DmsE family decaheme c-type cytochrome	WP_011071905.1	NC_004347.2	1868254	1869219	-
Shewanella pealeana ATCC 700345	MtrF	OmcA/MtrC family decaheme c-type cytochrome	WP_012155920.1	NC_009901.1	3284311	3286233	+
Shewanella pealeana ATCC 700345	MtrD	DmsE family decaheme c-type cytochrome	WP_012155918.1	NC_009901.1	3281121	3282080	+
Shewanella pealeana ATCC 700345	MtrE	MtrB/PioB family decaheme-associated outer membrane protein	WP_012155919.1	NC_009901.1	3282096	3284216	+
Shewanella pealeana ATCC 700345	OmcA	OmcA/MtrC family decaheme c-type cytochrome	WP_012155921.1	NC_009901.1	3286358	3288517	+
Shewanella pealeana ATCC 700345	UndA	OmcA/MtrC family decaheme c-type cytochrome	WP_150102234.1	NC_009901.1	3289021	3291492	+
Shewanella pealeana ATCC 700345	OmcA	OmcA/MtrC family decaheme c-type cytochrome	WP_012155923.1	NC_009901.1	3291948	3294185	+
Shewanella pealeana ATCC 700345	MtrC	OmcA/MtrC family decaheme c-type cytochrome	WP_012155924.1	NC_009901.1	3294567	3296582	+
Shewanella pealeana ATCC 700345	MtrA	DmsE family decaheme c-type cytochrome	WP_012155925.1	NC_009901.1	3296698	3297684	+
Shewanella pealeana ATCC 700345	MtrB	MtrB/PioB family decaheme-associated outer membrane protein	WP_012155926.1	NC_009901.1	3297697	3299796	+
Shewanella piezotolerans WP3	MtrF	OmcA/MtrC family decaheme c-type cytochrome	WP_020913328.1	NC_011566.1	3437799	3439712	+
Shewanella piezotolerans WP3	MtrD	DmsE family decaheme c-type cytochrome	WP_020913326.1	NC_011566.1	3434664	3435629	+
Shewanella piezotolerans WP3	MtrE	MtrB/PioB family decaheme-associated outer membrane protein	WP_143711252.1	NC_011566.1	3435645	3437765	+
Shewanella piezotolerans WP3	UndA	OmcA/MtrC family decaheme c-type cytochrome	WP_079891948.1	NC_011566.1	3439768	3441939	+
Shewanella piezotolerans WP3	MtrG	hypothetical protein	WP_044555964.1	NC_011566.1	3442429	3444714	+
Shewanella piezotolerans WP3	MtrH	OmcA/MtrC family decaheme c-type cytochrome	WP_020913331.1	NC_011566.1	3445183	3447393	+
Shewanella piezotolerans WP3	MtrC	OmcA/MtrC family decaheme c-type cytochrome	WP_020913332.1	NC_011566.1	3447753	3449792	+
Shewanella piezotolerans WP3	MtrA	DmsE family decaheme c-type cytochrome	WP_020913333.1	NC_011566.1	3449898	3450884	+
Shewanella piezotolerans WP3	MtrB	MtrB/PioB family decaheme-associated outer membrane protein	WP_020913334.1	NC_011566.1	3450897	3452996	+
Shewanella polaris SM1901	MtrB	MtrB/PioB family decaheme-associated outer membrane protein	WP_140233789.1	NZ_CP041036.1	1520417	1522504	-
Shewanella polaris SM1901	MtrA	DmsE family decaheme c-type cytochrome	WP_140233790.1	NZ_CP041036.1	1522515	1523504	-
Shewanella polaris SM1901	MtrC	OmcA/MtrC family decaheme c-type cytochrome	WP_140233791.1	NZ_CP041036.1	1523600	1525570	-
Shewanella psychrophila WP2	MtrD	DmsE family decaheme c-type cytochrome	WP_077752275.1	NZ_CP014782.1	2133247	2134212	+
Shewanella psychrophila WP2	MtrE	MtrB/PioB family decaheme-associated outer membrane protein	WP_149027402.1	NZ_CP014782.1	2134241	2136352	+
Shewanella psychrophila WP2	MtrF	OmcA/MtrC family decaheme c-type cytochrome	WP_077752277.1	NZ_CP014782.1	2136442	2138367	+
Shewanella psychrophila WP2	UndA	OmcA/MtrC family decaheme c-type cytochrome	WP_077752278.1	NZ_CP014782.1	2138481	2140640	+
Shewanella psychrophila WP2	OmcA	OmcA/MtrC family decaheme c-type cytochrome	WP_077752279.1	NZ_CP014782.1	2141239	2143452	+
Shewanella psychrophila WP2	MtrC	OmcA/MtrC family decaheme c-type cytochrome	WP_077752280.1	NZ_CP014782.1	2143884	2145893	+
Shewanella psychrophila WP2	MtrA	DmsE family decaheme c-type cytochrome	WP_077752281.1	NZ_CP014782.1	2145987	2146988	+
Shewanella psychrophila WP2	MtrB	MtrB/PioB family decaheme-associated outer membrane protein	WP_077752282.1	NZ_CP014782.1	2147003	2149114	+
Shewanella putrefaciens 200	MtrB	MtrB/PioB family decaheme-associated outer membrane protein	WP_014610282.1	NC_017566.1	1679279	1681366	-
Shewanella putrefaciens 200	MtrA	DmsE family decaheme c-type cytochrome	WP_014610283.1	NC_017566.1	1681379	1682380	-
Shewanella putrefaciens 200	UndA	OmcA/MtrC family decaheme c-type cytochrome	WP_011789901.1	NC_017566.1	1684805	1687306	-
Shewanella putrefaciens 200	MtrC	OmcA/MtrC family decaheme c-type cytochrome	WP_014610284.1	NC_017566.1	1682450	1684414	-
Shewanella sediminis HAW-EB3	MtrB	MtrB/PioB family decaheme-associated outer membrane protein	WP_012141870.1	NC_009831.1	1811126	1813237	-
Shewanella sediminis HAW-EB3	MtrA	DmsE family decaheme c-type cytochrome	WP_012141871.1	NC_009831.1	1813253	1814254	-
Shewanella sediminis HAW-EB3	MtrC	OmcA/MtrC family decaheme c-type cytochrome	WP_012141872.1	NC_009831.1	1814334	1816316	-
Shewanella sediminis HAW-EB3	OmcA	OmcA/MtrC family decaheme c-type cytochrome	WP_012141873.1	NC_009831.1	1816751	1818967	-
Shewanella sediminis HAW-EB3	OmcA	OmcA/MtrC family decaheme c-type cytochrome	WP_012141874.1	NC_009831.1	1819448	1821616	-
Shewanella sediminis HAW-EB3	MtrF	OmcA/MtrC family decaheme c-type cytochrome	WP_041421594.1	NC_009831.1	1821682	1823619	-
Shewanella sediminis HAW-EB3	MtrE	MtrB/PioB family decaheme-associated outer membrane protein	WP_012141876.1	NC_009831.1	1823757	1825892	-
Shewanella sediminis HAW-EB3	MtrD	DmsE family decaheme c-type cytochrome	WP_041422047.1	NC_009831.1	1825908	1826870	-
Shewanella vesiculosa LMG 24424	MtrB	MtrB/PioB family decaheme-associated outer membrane protein	WP_124016376.1	NZ_RKKD01000006.1	125243	127330	-
Shewanella vesiculosa LMG 24424	MtrA	DmsE family decaheme c-type cytochrome	WP_124016377.1	NZ_RKKD01000006.1	127343	128332	-
Shewanella vesiculosa LMG 24424	MtrC	OmcA/MtrC family decaheme c-type cytochrome	WP_124016378.1	NZ_RKKD01000006.1	128429	130390	-
Shewanella vesiculosa LMG 24424	OmcA	OmcA/MtrC family decaheme c-type cytochrome	WP_124016379.1	NZ_RKKD01000006.1	130680	132854	-
Shewanella waksmanii ATCC BAA-643	MtrB	MtrB/PioB family decaheme-associated outer membrane protein	WP_028772334.1	NZ_JAEH01000008.1	114154	116253	-
Shewanella waksmanii ATCC BAA-643	MtrA	DmsE family decaheme c-type cytochrome	WP_028772335.1	NZ_JAEH01000008.1	116266	117255	-
Shewanella waksmanii ATCC BAA-643	MtrC	OmcA/MtrC family decaheme c-type cytochrome	WP_028772336.1	NZ_JAEH01000008.1	117330	119348	-
Shewanella waksmanii ATCC BAA-643	MtrH	OmcA/MtrC family decaheme c-type cytochrome	WP_028772337.1	NZ_JAEH01000008.1	119798	121957	-
Shewanella waksmanii ATCC BAA-643	UndA	OmcA/MtrC family decaheme c-type cytochrome	WP_028772338.1	NZ_JAEH01000008.1	122619	124967	-
Shewanella waksmanii ATCC BAA-643	UndA	OmcA/MtrC family decaheme c-type cytochrome	WP_028772339.1	NZ_JAEH01000008.1	125464	127638	-
Shewanella waksmanii ATCC BAA-643	MtrF	OmcA/MtrC family decaheme c-type cytochrome	WP_028772340.1	NZ_JAEH01000008.1	127712	129625	-
Shewanella waksmanii ATCC BAA-643	MtrE	MtrB/PioB family decaheme-associated outer membrane protein	WP_028772341.1	NZ_JAEH01000008.1	129662	131761	-
Shewanella waksmanii ATCC BAA-643	MtrD	DmsE family decaheme c-type cytochrome	WP_037470585.1	NZ_JAEH01000008.1	131777	132739	-
Shewanella woodyi ATCC 51908	OmcA	OmcA/MtrC family decaheme c-type cytochrome	WP_012325731.1	NC_010506.1	3827925	3830150	+
Shewanella woodyi ATCC 51908	MtrC	OmcA/MtrC family decaheme c-type cytochrome	WP_012325732.1	NC_010506.1	3830547	3832550	+
Shewanella woodyi ATCC 51908	MtrA	DmsE family decaheme c-type cytochrome	WP_012325733.1	NC_010506.1	3832627	3833628	+
Shewanella woodyi ATCC 51908	MtrB	MtrB/PioB family decaheme-associated outer membrane protein	WP_012325734.1	NC_010506.1	3833644	3835740	+
Shewanella xiamenensis BC01	MtrB	MtrB/PioB family decaheme-associated outer membrane protein	WP_037417146.1	NZ_JGVI01000039.1	26871	28964	-
Shewanella xiamenensis BC01	MtrA	DmsE family decaheme c-type cytochrome	WP_037417148.1	NZ_JGVI01000039.1	28977	29978	-
Shewanella xiamenensis BC01	MtrE	MtrB/PioB family decaheme-associated outer membrane protein	WP_037417158.1	NZ_JGVI01000039.1	36746	38884	-
Shewanella xiamenensis BC01	MtrD	DmsE family decaheme c-type cytochrome	WP_037417160.1	NZ_JGVI01000039.1	38898	39857	-
Shewanella xiamenensis BC01	OmcA	OmcA/MtrC family decaheme c-type cytochrome	WP_037417154.1	NZ_JGVI01000039.1	32350	34545	-
Shewanella xiamenensis BC01	MtrF	OmcA/MtrC family decaheme c-type cytochrome	WP_037417156.1	NZ_JGVI01000039.1	34791	36710	-
Shewanella xiamenensis BC01	MtrC	OmcA/MtrC family decaheme c-type cytochrome	WP_037417151.1	NZ_JGVI01000039.1	30047	32020	-
Sinimarinibacterium arenosum CAU 1509	MtrB	MtrB/PioB family decaheme-associated outer membrane protein	WP_136849898.1	NZ_SUKF01000007.1	181895	184030	-
Sinimarinibacterium arenosum CAU 1509	MtrA	DmsE family decaheme c-type cytochrome	WP_136849899.1	NZ_SUKF01000007.1	184036	185013	-
Sinimarinibacterium arenosum CAU 1509	MtrC	OmcA/MtrC family decaheme c-type cytochrome	WP_136849900.1	NZ_SUKF01000007.1	185010	187184	-
Thalassotalea sp. 42_200_T64	MtrA	hypothetical protein	OUS26203.1	MABC01000067.1	16182	17186	+
Thalassotalea sp. 42_200_T64	MtrB	hypothetical protein	OUS26204.1	MABC01000067.1	17214	19295	+
Thalassotalea sp. 42_200_T64	MtrC	hypothetical protein	OUS26202.1	MABC01000067.1	13800	16124	+
Thalassotalea sp. ND16A	MtrB	MtrB/PioB family decaheme-associated outer membrane protein	WP_033077238.1	NZ_JQDZ01000047.1	79883	82033	-
Thalassotalea sp. ND16A	MtrA	DmsE family decaheme c-type cytochrome	WP_033077239.1	NZ_JQDZ01000047.1	82051	83061	-
Thalassotalea sp. ND16A	MtrC	OmcA/MtrC family decaheme c-type cytochrome	WP_033077240.1	NZ_JQDZ01000047.1	83156	85420	-
Thioalkalivibrio sp. LCM1.Bin42	MtrC	OmcA/MtrC family decaheme c-type cytochrome	TVP81983.1	REBW01000091.1	8192	10279	+
Thioalkalivibrio sp. LCM1.Bin42	MtrA	DmsE family decaheme c-type cytochrome	TVP81984.1	REBW01000091.1	10176	11345	+
Thioalkalivibrio sp. LCM1.Bin42	MtrB	MtrB/PioB family decaheme-associated outer membrane protein	TVP81985.1	REBW01000091.1	11367	13526	+
Thioalkalivibrio sp. XN279	MtrB	MtrB/PioB family decaheme-associated outer membrane protein	WP_166049138.1	NZ_JAANBD010000025.1	251738	253882	-
Thioalkalivibrio sp. XN279	MtrA	DmsE family decaheme c-type cytochrome	WP_166049140.1	NZ_JAANBD010000025.1	253904	254872	-
Thioalkalivibrio sp. XN279	MtrC2	OmcA/MtrC family decaheme c-type cytochrome	WP_166049144.1	NZ_JAANBD010000025.1	257450	259483	-
Thioalkalivibrio sp. XN279	MtrC	OmcA/MtrC family decaheme c-type cytochrome	WP_166049142.1	NZ_JAANBD010000025.1	254894	256966	-
Thioalkalivibrio sp. XN8	MtrA	DmsE family decaheme c-type cytochrome	WP_165348979.1	NZ_JAALFH010000067.1	395085	396032	+
Thioalkalivibrio sp. XN8	MtrB	MtrB/PioB family decaheme-associated outer membrane protein	WP_165348980.1	NZ_JAALFH010000067.1	396054	398198	+
Thioalkalivibrio sp. XN8	MtrC2	OmcA/MtrC family decaheme c-type cytochrome	WP_165348977.1	NZ_JAALFH010000067.1	390470	392503	+
Thioalkalivibrio sp. XN8	MtrC	OmcA/MtrC family decaheme c-type cytochrome	WP_165348978.1	NZ_JAALFH010000067.1	392731	395064	+
Thioalkalivibrio thiocyanodenitrificans ARhD 1	MtrB	MtrB/PioB family decaheme-associated outer membrane protein	WP_026186222.1	NZ_KB900536.1	2017478	2019463	-
Thioalkalivibrio thiocyanodenitrificans ARhD 1	MtrA	DmsE family decaheme c-type cytochrome	WP_083908696.1	NZ_KB900536.1	2019488	2020417	-
Thioalkalivibrio thiocyanodenitrificans ARhD 1	MtrC	OmcA/MtrC family decaheme c-type cytochrome	WP_083908695.1	NZ_KB900536.1	2015136	2017418	-
Thiohalomonas denitrificans HLD2	MtrA	DmsE family decaheme c-type cytochrome	WP_092998837.1	NZ_FMWD01000012.1	48670	49623	+
Thiohalomonas denitrificans HLD2	MtrB	MtrB/PioB family decaheme-associated outer membrane protein	WP_092998839.1	NZ_FMWD01000012.1	49627	51750	+
Thiohalomonas denitrificans HLD2	MtrC	OmcA/MtrC family decaheme c-type cytochrome	WP_092998835.1	NZ_FMWD01000012.1	46364	48565	+
Vibrio alginolyticus 138-2	MtrA	cytochrome c	BCB42647.1	AP022859.1	1986157	1987137	+
Vibrio alginolyticus 138-2	MtrB	outer membrane protein	BCB42648.1	AP022859.1	1987147	1989129	+
Vibrio alginolyticus 138-2	MtrC	cytochrome c	BCB42646.1	AP022859.1	1983839	1986103	+
Vibrio antiquarius 939	MtrB	MtrB/PioB family decaheme-associated outer membrane protein	WP_074191138.1	NZ_AOJB01000032.1	655440	657422	-
Vibrio antiquarius 939	MtrA	DmsE family decaheme c-type cytochrome	WP_074191139.1	NZ_AOJB01000032.1	657432	658412	-
Vibrio antiquarius 939	MtrC	OmcA/MtrC family decaheme c-type cytochrome	WP_074191140.1	NZ_AOJB01000032.1	658466	660730	-
Vibrio diabolicus E0666	MtrA	DmsE family decaheme c-type cytochrome	WP_005393237.1	NZ_AMPD01000012.1	44837	45817	+
Vibrio diabolicus E0666	MtrB	MtrB/PioB family decaheme-associated outer membrane protein	WP_005393238.1	NZ_AMPD01000012.1	45827	47809	+
Vibrio diabolicus E0666	MtrC	OmcA/MtrC family decaheme c-type cytochrome	WP_005393236.1	NZ_AMPD01000012.1	42519	44783	+
Vibrio hangzhouensis CGMCC 1.7062	MtrB	MtrB/PioB family decaheme-associated outer membrane protein	WP_103882637.1	NZ_FNVG01000042.1	650	2620	-
Vibrio hangzhouensis CGMCC 1.7062	MtrA	DmsE family decaheme c-type cytochrome	WP_103882638.1	NZ_FNVG01000042.1	2629	3585	-
Vibrio hangzhouensis CGMCC 1.7062	MtrC	OmcA/MtrC family decaheme c-type cytochrome	WP_103882640.1	NZ_FNVG01000042.1	3647	5812	-
Vibrio natriegens CCUG 16374	MtrB	MtrB/PioB family decaheme-associated outer membrane protein	WP_065296687.1	NZ_CP016351.1	1441854	1443836	-
Vibrio natriegens CCUG 16374	MtrA	DmsE family decaheme c-type cytochrome	WP_065296688.1	NZ_CP016351.1	1443847	1444833	-
Vibrio natriegens CCUG 16374	MtrC	OmcA/MtrC family decaheme c-type cytochrome	WP_065296689.1	NZ_CP016351.1	1444886	1447198	-
Vibrio parahaemolyticus S166	MtrA	DmsE family decaheme c-type cytochrome	WP_025520777.1	NZ_AWHN01000185.1	4455	5435	+
Vibrio parahaemolyticus S166	MtrB	MtrB/PioB family decaheme-associated outer membrane protein	WP_025579831.1	NZ_AWHN01000185.1	5445	7427	+
Vibrio parahaemolyticus S166	MtrC	OmcA/MtrC family decaheme c-type cytochrome	WP_025579829.1	NZ_AWHN01000185.1	2137	4401	+
Vibrio rotiferianus B64D1	MtrB	MtrB/PioB family decaheme-associated outer membrane protein	WP_088880614.1	NZ_CP018312.1	1077125	1079107	-
Vibrio rotiferianus B64D1	MtrA	DmsE family decaheme c-type cytochrome	WP_071234765.1	NZ_CP018312.1	1079117	1080091	-
Vibrio rotiferianus B64D1	MtrC	OmcA/MtrC family decaheme c-type cytochrome	WP_088880615.1	NZ_CP018312.1	1080141	1082402	-
Vibrio vulnificus CMCP6	MtrA	DmsE family decaheme c-type cytochrome	WP_011081116.1	NC_004460.2	138598	139569	+
Vibrio vulnificus CMCP6	MtrB	MtrB/PioB family decaheme-associated outer membrane protein	WP_011081117.1	NC_004460.2	139580	141562	+
Vibrio vulnificus CMCP6	MtrC	OmcA/MtrC family decaheme c-type cytochrome	WP_011081115.1	NC_004460.2	136358	138544	+
Wenzhouxiangella salilacus 15181	MtrB	MtrB/PioB family decaheme-associated outer membrane protein	WP_116897675.1	NZ_QUZL01000022.1	135399	137546	-
Wenzhouxiangella salilacus 15181	MtrA	DmsE family decaheme c-type cytochrome	WP_147306618.1	NZ_QUZL01000022.1	137567	138541	-
Wenzhouxiangella salilacus 15181	MtrC	OmcA/MtrC family decaheme c-type cytochrome	WP_116897677.1	NZ_QUZL01000022.1	138633	141116	-
Wenzhouxiangella limi C33	MtrA	DmsE family decaheme c-type cytochrome	WP_164211100.1	NZ_JAAGSC010000040.1	229713	230615	+
Wenzhouxiangella limi C33	MtrB	MtrB/PioB family decaheme-associated outer membrane protein	WP_164211101.1	NZ_JAAGSC010000040.1	230631	232712	+
Wenzhouxiangella limi C33	MtrC	OmcA/MtrC family decaheme c-type cytochrome	WP_164211099.1	NZ_JAAGSC010000040.1	226998	229541	+
Wenzhouxiangella sp. XN201	MtrA	DmsE family decaheme c-type cytochrome	WP_164230599.1	NZ_JAAIVI010000017.1	1320424	1321398	+
Wenzhouxiangella sp. XN201	MtrB	MtrB/PioB family decaheme-associated outer membrane protein	WP_164230601.1	NZ_JAAIVI010000017.1	1321420	1323558	+
Wenzhouxiangella sp. XN201	MtrC	OmcA/MtrC family decaheme c-type cytochrome	WP_164230597.1	NZ_JAAIVI010000017.1	1317928	1320333	+
Wenzhouxiangella sp. XN24	MtrA	DmsE family decaheme c-type cytochrome	WP_165281773.1	NZ_JAAMFG010000034.1	240070	241002	+
Wenzhouxiangella sp. XN24	MtrB	MtrB/PioB family decaheme-associated outer membrane protein	WP_165281774.1	NZ_JAAMFG010000034.1	241024	243162	+
Wenzhouxiangella sp. XN24	MtrC	OmcA/MtrC family decaheme c-type cytochrome	WP_165281772.1	NZ_JAAMFG010000034.1	237835	239898	+
Wenzhouxiangellaceae bacterium SP244	MtrA	cystathionine beta-synthase	MBL37535.1	PBLG01000011.1	16983	17948	+
Wenzhouxiangellaceae bacterium SP244	MtrB	hypothetical protein	MBL37536.1	PBLG01000011.1	17970	20132	+
Wenzhouxiangellaceae bacterium SP244	MtrC	hypothetical protein	MBL37534.1	PBLG01000011.1	14059	16824	+

## Sheet: C. Accessory Cytochromes
Species	Protein	Accession	PSortB Prediction	Group on MtrCAB Tree
Acidobacteriia bacterium FNV_2010_0_2_1	c-cyt-Group-5	PWU12137.1	Periplasmic	5
Acidobacteriia bacterium WB8_3_068	c-cyt-Group-5	NDJ10355.1	Periplasmic	5
Bryobacteraceae bacterium Spst337	c-cyt-Group-5	HEU57100.1	Unknown	5
Candidatus Solibacter usitatus Ellin6076	c-cyt-Group-5	WP_157676017.1	Periplasmic	5
Haliea sp. SAOS-164	c-cyt-Group-6	WP_135442842.1	CytoplasmicMembrane	6
Halioglobus maricola IMCC14385	c-cyt-Group-6	WP_170287408.1	CytoplasmicMembrane	6
Halioglobus pacificus RR3-57	c-cyt-Group-6	WP_084179136.1	CytoplasmicMembrane	6
Halioglobus sp. NAT121	c-cyt-Group-6	MAT91471.1	CytoplasmicMembrane	6
Halioglobus sp. NY5	c-cyt-Group-6	WP_149612923.1	CytoplasmicMembrane	6
Ketobacter sp. BinB_TS13_700	c-cyt-Group-6	RLU01254.1	CytoplasmicMembrane	6
Seongchinamella sediminis U0301	c-cyt-Group-6	WP_162846122.1	CytoplasmicMembrane	6
Seongchinamella unica GH4-78	c-cyt-Group-6	WP_165954309.1	CytoplasmicMembrane	6
Aeromonas diversa CDC 2478-85	CymA-γ	WP_043157316.1	CytoplasmicMembrane	2
Aeromonas schubertii CECT 4240	CymA-γ	WP_082178065.1	CytoplasmicMembrane	2
Alteromonadaceae bacterium 2052S.S.stab0a.01	CymA-Group-6	RKR01645.1	CytoplasmicMembrane	6
Alteromonadaceae bacterium 2753L.S.0a.02	CymA-γ	WP_144696893.1	CytoplasmicMembrane	3
Aquincola sp. S2	CymA-β	WP_173131542.1	CytoplasmicMembrane	3
Burkholderiales bacterium RIFCSPHIGHO2_12_FULL_69_20	CymA-β	OGB06468.1	CytoplasmicMembrane	4
Colwellia hornerae PAMC 20917	CymA-γ	WP_083277861.1	CytoplasmicMembrane	2
Ferrimonas balearica DSM 9799	CymA-γ	WP_013344875.1	CytoplasmicMembrane	1
Ferrimonas balearica DSM 9799	CymA-γ2	WP_013344878.1	CytoplasmicMembrane	1
Ferrimonas balearica DSM 9799	CymA-γ3	WP_013344879.1	CytoplasmicMembrane	1
Ferrimonas futtsuensis DSM 18154	CymA-γ	WP_028108796.1	CytoplasmicMembrane	1
Ferrimonas kyonanensis DSM 18153	CymA-γ	WP_028112259.1	CytoplasmicMembrane	1
Ferrimonas marina NBRC 102583	CymA-γ	WP_067659913.1	CytoplasmicMembrane	1
Ferrimonas marina NBRC 102583	CymA-γ2	WP_067659905.1	CytoplasmicMembrane	1
Ferrimonas marina NBRC 102583	CymA-γ3	WP_067659902.1	CytoplasmicMembrane	1
Ferrimonas sediminum	CymA-γ	WP_090364679.1	CytoplasmicMembrane	1
Ferrimonas senticii DSM 18821	CymA-γ	WP_028115146.1	CytoplasmicMembrane	1
Gammaproteobacteria bacterium HF-Dia21	CymA-γ	NVJ58760.1	CytoplasmicMembrane	3
Gammaproteobacteria bacterium NAT125	CymA-γ	MAT65918.1	CytoplasmicMembrane	3
Gammaproteobacteria bacterium sp. SP163	CymA-Group-6	MBA55448.1	CytoplasmicMembrane	6
Haliea sp. SAOS-164	CymA-Group-6	WP_135442848.1	CytoplasmicMembrane	6
Halioglobus japonicus BC5_1	CymA-Group-6	WP_200849061.1	CytoplasmicMembrane	6
Ketobacter sp. BinB_TS13_700	CymA-Group-6	RLU00692.1	CytoplasmicMembrane	6
Kineobactrum sediminis F02	CymA-Group-6	WP_101521992.1	CytoplasmicMembrane	6
Limnobacter sp. AS06rmzACSIP_596	CymA-β	NLD69084.1	CytoplasmicMembrane	4
Marinimicrobium koreense DSM 16974	CymA-γ	WP_123637836.1	CytoplasmicMembrane	3
Marinimicrobium sp. EAC58	CymA-γ	MAN51541.1	CytoplasmicMembrane	3
Marinobacter sp. Arc7-DN-1	CymA-γ	WP_117619364.1	CytoplasmicMembrane	3
Marinobacter sp. PJ-16	CymA-γ	WP_137435871.1	CytoplasmicMembrane	3
Marinobacter sp. W62	CymA-γ	WP_135953677.1	CytoplasmicMembrane	3
Parahaliea aestuarii HSLHS9	CymA-Group-6	WP_148067968.1	CytoplasmicMembrane	6
Photobacterium gaetbulicola Gung47 chr1	CymA-γ	WP_044620732.1	CytoplasmicMembrane	2
Photobacterium gaetbulicola Gung47 chr2	CymA-γ	WP_107291704.1	CytoplasmicMembrane	2
Photobacterium lutimaris JCM 13586	CymA-γ	WP_107348996.1	CytoplasmicMembrane	2
Pleionea sediminis S1-5-21	CymA-γ	WP_144394658.1	CytoplasmicMembrane	3
Seongchinamella sediminis U0301	CymA-Group-6	WP_162846120.1	CytoplasmicMembrane	6
Seongchinamella unica GH4-78	CymA-Group-6	WP_133213265.1	CytoplasmicMembrane	6
Sinimarinibacterium sp. CAU 1509	CymA-γ	WP_136849896.1	CytoplasmicMembrane	3
Thalassotalea sp. 42_200_T64	CymA-γ	OUS26209.1	CytoplasmicMembrane	2
Thioalkalivibrio thiocyanodenitrificans ARhD 1	CymA-γ	WP_051079990.1	CytoplasmicMembrane	7
Vibrio alginolyticus 138-2	CymA-γ	BCB42644.1	CytoplasmicMembrane	2
Vibrio antiquarius 939	CymA-γ	WP_074191142.1	CytoplasmicMembrane	2
Vibrio diabolicus E0666	CymA-γ	WP_005393234.1	CytoplasmicMembrane	2
Vibrio hangzhouensis CGMCC 1.7062	CymA-γ	WP_103882644.1	CytoplasmicMembrane	2
Vibrio natriegens CCUG 16374	CymA-γ	WP_041170211.1	CytoplasmicMembrane	2
Vibrio parahaemolyticus S166	CymA-γ	WP_025579827.1	CytoplasmicMembrane	2
Vibrio rotiferianus B64D1	CymA-γ	WP_071234766.1	CytoplasmicMembrane	2
Vibrio vulnificus CMCP6	CymA-γ	WP_011081113.1	CytoplasmicMembrane	2
Wenzhouxiangella salilacus 15181	CymA-γ	WP_116897678.1	CytoplasmicMembrane	3
Wenzhouxiangella sp. XN201	CymA-γ	WP_164230595.1	CytoplasmicMembrane	4
Comamonadaceae bacterium PowLak16_MAG17	CymA-β1	TSA13976.1	CytoplasmicMembrane	4
Ramlibacter lithotrophicus RBP-2	CymA-β1	WP_168108312.1	CytoplasmicMembrane	4
Comamonadaceae bacterium PowLak16_MAG17	CymA-β2	TSA13977.1	CytoplasmicMembrane	4
Ramlibacter lithotrophicus RBP-2	CymA-β2	WP_168108311.1	CytoplasmicMembrane	4
Albidoferax ferrireducens T118	CymA-β1	WP_011466336.1	CytoplasmicMembrane	4
Albidoferax ferrireducens T118	CymA-β2	WP_011466335.1	CytoplasmicMembrane	4
Haliea sp. SAOS-164	Mono	WP_135442859.1	Unknown	6
Halioglobus japonicus BC5_1	Mono	WP_159171196.1	Unknown	6
Halioglobus maricola IMCC14385	Mono	WP_153239959.1	Unknown	6
Halioglobus pacificus RR3-57	Mono	WP_133126051.1	Unknown	6
Halioglobus sp. NY5	Mono	WP_149612929.1	Unknown	6
Seongchinamella sediminis U0301	Mono	WP_117955538.1	Unknown	6
Seongchinamella unica GH4-78	Mono	WP_133213277.1	Unknown	6
Albidoferax ferrireducens T118	MtoC	WP_011466333.1	CytoplasmicMembrane	4
Burkholderiales bacterium JOSHI_001	MtoC	WP_157449446.1	CytoplasmicMembrane	4
Caenimonas koreensis DSM 17982	MtoC	WP_153585248.1	CytoplasmicMembrane	4
Comamonadaceae bacterium PowLak16_MAG17	MtoC	TSA13979.1	CytoplasmicMembrane	4
Polaromonas sp. EUR3 1.2.1	MtoC	WP_081822483.1	CytoplasmicMembrane	4
Polaromonas sp. RGN.1	MtoC	NMM07150.1	CytoplasmicMembrane	4
Ramlibacter lithotrophicus RBP-2	MtoC	WP_168108314.1	CytoplasmicMembrane	4
Rhodoferax sp. Bin2_7	MtoC	NDP38540.1	CytoplasmicMembrane	4
Aquincola sp. S2	MtoD	WP_173131545.1	Periplasmic	3
Burkholderiales bacterium JOSHI_001	MtoD	WP_050978949.1	Unknown	4
Caenimonas koreensis DSM 17982	MtoD	WP_153585244.1	Unknown	4
Comamonadaceae bacterium PowLak16_MAG17	MtoD	TSA13962.1	Periplasmic	4
Comamonadaceae bacterium PowLak16_MAG17	MtoD	TSA13975.1	Periplasmic	4
Gallionellales bacterium RIFCSPLOWO2_02_FULL_59_110	MtoD	OGS99643.1	Unknown	4
Ideonella sp. A 288	MtoD	WP_088280062.1	Unknown	4
Limnobacter sp. AS06rmzACSIP_596	MtoD	NLD69085.1	Periplasmic	4
Niveibacterium sp. COAC-50	MtoD	WP_172203426.1	Periplasmic	3
Phenylobacterium zucineum lbmp16	MtoD	OXE36753.1	Periplasmic	4
Polaromonas sp. EUR3 1.2.1	MtoD	WP_155811354.1	Periplasmic	4
Polaromonas sp. RGN.1	MtoD	NMM07149.1	Periplasmic	4
Albidoferax ferrireducens T118	MtoD-1	WP_011466345.1	Periplasmic	4
Ramlibacter lithotrophicus RBP-2	MtoD-1	WP_168108313.1	Periplasmic	4
Rhodoferax sp. Bin2_7	MtoD-1	NDP38534.1	Periplasmic	4
Albidoferax ferrireducens T118	MtoD-2	WP_166485880.1	Unknown	4
Ramlibacter lithotrophicus RBP-2	MtoD-2	WP_181956408.1	Periplasmic	4
Rhodoferax sp. Bin2_7	MtoD-2	NDP38535.1	Periplasmic	4
Albidoferax ferrireducens T118	MtoD-3	WP_011466337.1	Periplasmic	4
Alteromonadaceae bacterium 2052S.S.stab0a.01	MtrA-DOMON	RKR01646	Periplasmic	6
Gammaproteobacteria bacterium sp. SP163	MtrA-DOMON	MBA55447.1	Periplasmic	6
Halioglobus pacificus RR3-57	MtrA-DOMON	WP_075998776.1 & WP_075998777.1	Periplasmic	6
Halioglobus sp. NY5	MtrA-DOMON	WP_149612924.1	Periplasmic	6
Ketobacter sp. BinB_TS13_700	MtrA-DOMON	RLU00691.1	Periplasmic	6
Kineobactrum sediminis F02	MtrA-DOMON	WP_162300070.1	Periplasmic	6
Parahaliea aestuarii HSLHS9	MtrA-DOMON	WP_148067500.1	Periplasmic	6
Seongchinamella sediminis U0301	MtrA-DOMON	WP_117955548.1	Periplasmic	6
Seongchinamella unica GH4-78	MtrA-DOMON	WP_165954310.1	Unknown (Extracellular or Periplasmic)	6
Aeromonadaceae bacterium MGYG-HGUT-01692	NetB	WP_005302683.1	Periplasmic	2
Aeromonas aquatica AE235	NetB	WP_033131999.1	Unknown (Non-Cytoplasmic)	2
Aeromonas bestiarum CECT 4227	NetB	WP_043556580.1	Periplasmic	2
Aeromonas finlandiensis 4287D	NetB	WP_033136693.1	Unknown (Non-Cytoplasmic)	2
Aeromonas hydrophila ATCC 7966	NetB	WP_011706570.1	Unknown (Non-Cytoplasmic)	2
Aeromonas piscicola AH-3	NetB	OCA65096.1	Unknown (Non-Cytoplasmic)	2
Aeromonas popoffii CIP 105493	NetB	WP_042034547.1	Unknown (Non-Cytoplasmic)	2
Aeromonas sp. ASNIH4	NetB	WP_103828968.1	Periplasmic	2
Aeromonas veronii AMC34	NetB	WP_005346804.1	Unknown (Non-Cytoplasmic)	2
Haliea sp. SAOS-164	OHC	WP_135442839.1	Periplasmic	6
Halioglobus maricola IMCC14385	OHC	WP_153239952.1	Periplasmic	6
Halioglobus sp. NAT121	OHC	MAT91470.1	Periplasmic	6
Halioglobus sp. NY5	OHC	WP_149613015.1	Periplasmic	6
Aeromonadaceae bacterium MGYG-HGUT-01692	PdsA	WP_103828969.1	Periplasmic	2
Aeromonas aquatica AE235	PdsA	WP_100295279.1	Periplasmic	2
Aeromonas bestiarum CECT 4227	PdsA	WP_050667923.1	Periplasmic	2
Aeromonas cavernicola DSM 24474	PdsA	WP_043556581.1	Periplasmic	2
Aeromonas diversa CDC 2478-85	PdsA	WP_042034548.1	Periplasmic	2
Aeromonas finlandiensis 4287D	PdsA	WP_033136692.1	Periplasmic	2
Aeromonas hydrophila ATCC 7966	PdsA	WP_033131998.1	Periplasmic	2
Aeromonas piscicola AH-3	PdsA	WP_011706571.1	Periplasmic	2
Aeromonas popoffii CIP 105493	PdsA	WP_005350522.1	Periplasmic	2
Aeromonas schubertii CECT 4240	PdsA	WP_005346801.1	Periplasmic	2
Aeromonas sp. ASNIH4	PdsA	WP_005302685.1	Periplasmic	2
Aeromonas veronii AMC34	PdsA	OCA65095.1	Periplasmic	2
Alteromonadaceae bacterium 2753L.S.0a.02	PdsA	WP_144696891.1	Periplasmic	3
Colwellia hornerae PAMC 20917	PdsA	WP_070373817.1	Periplasmic	2
Gammaproteobacteria bacterium NAT125	PdsA	MAT65917.1	Periplasmic	3
Gammaproteobacteria bacterium SS_bin_12	PdsA	NNF59732.1	Periplasmic	3
Marinimicrobium koreense DSM 16974	PdsA	WP_123637835.1	Periplasmic	3
Marinobacter sp. Arc7-DN-1	PdsA	WP_117619363.1	Periplasmic	3
Marinobacter sp. PJ-16	PdsA	WP_137435873.1	Periplasmic	3
Marinobacter sp. W62	PdsA	WP_169449974.1	Periplasmic	3
Photobacterium gaetbulicola Gung47 chr1	PdsA	WP_044620733.1	Periplasmic	2
Photobacterium gaetbulicola Gung47 chr2	PdsA	WP_044623113.1	Periplasmic	2
Photobacterium lutimaris JCM 13586	PdsA	WP_107348997.1	Periplasmic	2
Pleionea sediminis S1-5-21	PdsA	WP_144394657.1	Periplasmic	3
Sinimarinibacterium sp. CAU 1509	PdsA	WP_169577650.1	Periplasmic	3
Thalassotalea sp. 42_200_T64	PdsA	OUS26201.1	Periplasmic	2
Thalassotalea sp. ND16A	PdsA	WP_033077241.1	Periplasmic	2
Thioalkalivibrio sp. LCM1.Bin42.G5	PdsA	TVP81981.1	Periplasmic	3
Vibrio alginolyticus 138-2	PdsA	BCB42645.1	Periplasmic	2
Vibrio antiquarius 939	PdsA	WP_074191141.1	Periplasmic	2
Vibrio diabolicus E0666	PdsA	WP_005393235.1	Periplasmic	2
Vibrio hangzhouensis CGMCC 1.7062	PdsA	WP_103882642.1	Unknown (Cytoplasmic or Periplasmic)	2
Vibrio natriegens CCUG 16374	PdsA	WP_014231555.1	Periplasmic	2
Vibrio parahaemolyticus S166	PdsA	WP_025552521.1	Periplasmic	2
Vibrio rotiferianus B64D1	PdsA	WP_071234806.1	Periplasmic	2
Vibrio vulnificus CMCP6	PdsA	WP_011081114.1	Periplasmic	2
Wenzhouxiangella salilacus 15181	PdsA	WP_116897674.1	Periplasmic	3
Wenzhouxiangella sp. XN201	PdsA	WP_164230603.1	Periplasmic	3
Wenzhouxiangellaceae bacterium SP244	PdsA	MBL37537.1	Periplasmic	3
Ferrimonas balearica DSM 9799	CymA	WP_013344220.1	CytoplasmicMembrane	1
Ferrimonas futtsuensis DSM 18154	CymA	WP_051216269.1	CytoplasmicMembrane	1
Ferrimonas kyonanensis DSM 18153	CymA	WP_028113146.1	CytoplasmicMembrane	1
Ferrimonas marina NBRC 102583	CymA	WP_067664748.1	CytoplasmicMembrane	1
Ferrimonas sediminum DSM 23317	CymA	WP_090367441.1	CytoplasmicMembrane	1
Ferrimonas senticii DSM 18821	CymA	WP_028116159.1	CytoplasmicMembrane	1
Ferrimonas sediminicola IMCC35001	CymA	WP_136854393.1	CytoplasmicMembrane	1
Ferrimonas aestuarii IMCC35002	CymA	WP_136861747.1	CytoplasmicMembrane	1
Ferrimonas lipolytica S7	CymA	WP_168658994.1	CytoplasmicMembrane	1
Paraferrimonas haliotis AFRC7-2-1	CymA	WP_095496916.1	CytoplasmicMembrane	1
Paraferrimonas sedimenticola NBRC 101628	CymA	WP_095506559.1	CytoplasmicMembrane	1
Shewanella aestuarii PN3F2	CymA	WP_167679919.1	CytoplasmicMembrane	1
Shewanella algidipiscicola S13	CymA	WP_110457624.1	CytoplasmicMembrane	1
Shewanella amazonensis SB2B	CymA	ABM01674.1	CytoplasmicMembrane	1
Shewanella atlantica HAW-EB5	CymA	WP_126507392.1	CytoplasmicMembrane	1
Shewanella baltica OS223	CymA	ACK48569.1	CytoplasmicMembrane	1
Shewanella benthica KT99	CymA	EDQ02373.1	CytoplasmicMembrane	1
Shewanella bicestrii JAB-1	CymA	WP_086902435.1	CytoplasmicMembrane	1
Shewanella canadensis HAW-EB2	CymA	WP_012004355.1	CytoplasmicMembrane	1
Shewanella carassii 08MAS2251	CymA	WP_100143197.1	CytoplasmicMembrane	1
Shewanella chilikensis JC5	CymA	WP_039035180.1	CytoplasmicMembrane	1
Shewanella colwelliana ATCC 39565	CymA	WP_028762968.1	CytoplasmicMembrane	1
Shewanella corallii A687	CymA	WP_115136447.1	CytoplasmicMembrane	1
Shewanella decolorationis S12	CymA	ESE41989.1	CytoplasmicMembrane	1
Shewanella fidelis ATCC BAA-318	CymA	WP_028769411.1	CytoplasmicMembrane	1
Shewanella fodinae 74A	CymA	WP_133038965.1	CytoplasmicMembrane	1
Shewanella frigidimarina NCIMB 400	CymA	ABI70135.1	CytoplasmicMembrane	1
Shewanella halifaxensis HAW-EB4	CymA	ABZ74860.1	CytoplasmicMembrane	1
Shewanella hanedai JCM 20706	CymA	WP_144039994.1	CytoplasmicMembrane	1
Shewanella indica KJW27	CymA	WP_025010834.1	CytoplasmicMembrane	1
Shewanella insulae JBTF-M18	CymA	WP_160797685.1	CytoplasmicMembrane	1
Shewanella japonica KCTC 22435	CymA	ARD20557.1	CytoplasmicMembrane	1
Shewanella khirikhana TH2012	CymA	WP_126168646.1	CytoplasmicMembrane	1
Shewanella litoralis JCM 32306	CymA	WP_160051992.1	CytoplasmicMembrane	1
Shewanella livingstonensis LMG 19866	CymA	WP_124732502.1	CytoplasmicMembrane	1
Shewanella loihica PV-4	CymA	ABO25406.1	CytoplasmicMembrane	1
Shewanella mangrovi YQH10	CymA	WP_037442048.1	CytoplasmicMembrane	1
Shewanella marisflavi EP1	CymA	WP_033539299.1	CytoplasmicMembrane	1
Shewanella maritima D4-2	CymA	WP_130599163.1	CytoplasmicMembrane	1
Shewanella morhuae ATCC BAA-1205	CymA	WP_076497261.1	CytoplasmicMembrane	1
Shewanella oneidensis MR-1	CymA	AAN57551.1	CytoplasmicMembrane	1
Shewanella pealeana ATCC 700345	CymA	WP_012157173.1	CytoplasmicMembrane	1
Shewanella piezotolerans WP3	CymA	WP_020914762.1	CytoplasmicMembrane	1
Shewanella polaris SM1901	CymA	WP_137223701.1	CytoplasmicMembrane	1
Shewanella psychrophila WP2	CymA	AQS35502.1	CytoplasmicMembrane	1
Shewanella putrefaciens 200	CymA	ADV56453.1	CytoplasmicMembrane	1
Shewanella sediminis HAW-EB3	CymA	WP_012004355.1	CytoplasmicMembrane	1
Shewanella vesiculosa LMG 24424	CymA	WP_124017396.1	CytoplasmicMembrane	1
Shewanella waksmanii ATCC BAA-643	CymA	WP_028771873.1	CytoplasmicMembrane	1
Shewanella woodyi ATCC 51908	CymA	ACA84496.1	CytoplasmicMembrane	1
Shewanella xiamenensis BC01	CymA	WP_037423641.1	CytoplasmicMembrane	1

## Sheet: D. Investigations of Mtr
Species	Group on MtrCAB Tree	Mtr Cluster	Genetic studies	Biochemical studies
Aeromonas hydrophila ATCC 7966	2	MtrCAB	Conley, B. E., Intile, P. J., Bond, D. R. & Gralnick, J. A. Divergent Nrf Family Proteins and MtrCAB Homologs Facilitate Extracellular Electron Transfer in Aeromonas hydrophila. Appl. Environ. Microbiol. 84, (2018).	--
Vibrio natriegens	2	MtrCAB	Conley, B. E., Weinstock, M. T., Bond, D. R. & Gralnick, J. A. A hybrid extracellular electron transfer pathway enhances survival of Vibrio natriegens. Appl. Environ. Microbiol. (2020) doi:10.1128/AEM.01253-20.
Shewanella oneidensis MR-1	1b	MtrDEF	Coursolle and Gralnick, “Modularity of the Mtr Respiratory Pathway of Shewanella Oneidensis Strain MR-1.”	White et al., “Rapid Electron Exchange between Surface-Exposed Bacterial Cytochromes and Fe(III) Minerals.”	Hartshorne et al., “Characterization of an Electron Conduit between Bacteria and the Extracellular Environment.”
Shewanella oneidensis MR-1	1a	MtrCAB	Coursolle and Gralnick, “Modularity of the Mtr Respiratory Pathway of Shewanella Oneidensis Strain MR-1.”
Shewanella baltica	1	MtrCAB		Edwards, M. J. et al. Structural modeling of an outer membrane electron conduit from a metal-reducing bacterium suggests electron transfer via periplasmic redox partners. J Biol Chem 293, 8103–8112 (2018).
Shewanella putrefaciens CN32	different strain represented on tree	CAB/DEF not distinguished	Wu et al., “Shewanella Putrefaciens CN32 Outer Membrane Cytochromes MtrC and UndA Reduce Electron Shuttles to Produce Electricity in Microbial Fuel Cells.”
Shewanella sp. ANA3	not represented on tree	CAB/DEF not distinguished	Reyes, Murphy, and Saltikov, “Mutational and Gene Expression Analysis of MtrDEF, OmcA and MtrCAB during Arsenate and Iron Reduction in Shewanella Sp. ANA-3.”
Shewanella loihica PV-4	1	CAB/DEF not distinguished	Newton et al., “Analyses of Current-Generating Mechanisms of Shewanella loihica PV-4 and Shewanella oneidensis MR-1 in Microbial Fuel Cells.”

## Sheet: E. Species Name Changes
Name on NCBI	Strain Designation	Name on MtrCAB Tree	Reason for name Change
Acidobacteria bacterium	FW104_bin.1	Acidobacteriia bacterium FW104_bin.1	fixed Acidobacteriia spelling and added strain info
Acidobacteriia bacterium	NV_2010_0_2_1	Acidobacteriia bacterium FNV_2010_0_2_1	added strain info
Acidobacteriia bacterium WB8_3_068	B8_3_068	Acidobacteriia bacterium WB8_3_068	no change
Aeromonadaceae bacterium	MGYG-HGUT-01692	Aeromonadaceae bacterium MGYG-HGUT-01692	added strain info
Aeromonas aquatica	AE235	Aeromonas aquatica AE235	added strain info
Aeromonas bestiarum	CECT 4227	Aeromonas bestiarum CECT 4227	added strain info
Aeromonas cavernicola	DSM 24474	Aeromonas cavernicola DSM 24474	added strain info
Aeromonas diversa CDC 2478-85	2478-85	Aeromonas diversa CDC 2478-85	no change
Aeromonas finlandiensis	4287D	Aeromonas finlandiensis 4287D	added strain info
Aeromonas hydrophila subsp. hydrophila ATCC 7966	ATCC 7966	Aeromonas hydrophila ATCC 7966	removed repetitive subsp. hydrophila identifier
Aeromonas piscicola	AH-3	Aeromonas piscicola AH-3	added strain info
Aeromonas popoffii	CIP 105493	Aeromonas popoffii CIP 105493	added strain info
Aeromonas schubertii	CECT 4240	Aeromonas schubertii CECT 4240	added strain info
Aeromonas sp. ASNIH4	ASNIH4	Aeromonas sp. ASNIH4	no change
Aeromonas veronii	AMC34	Aeromonas veronii AMC34	added strain info
Alteromonadaceae bacterium 2052S.S.stab0a.01	2052S.S.stab0a.01	Alteromonadaceae bacterium 2052S.S.stab0a.01	no change
Alteromonadaceae bacterium 2753L.S.0a.02	2753L.S.0a.02	Alteromonadaceae bacterium 2753L.S.0a.02	no change
Aquincola sp. S2	S2	Aquincola sp. S2	no change
Betaproteobacteria bacterium	PowLak16_MAG12	Betaproteobacteria bacterium PowLak16_MAG12	added strain info
Betaproteobacteria bacterium RBG_16_64_18	RBG_16_64_18	Betaproteobacteria bacterium RBG_16_64_18	no change
Betaproteobacteria bacterium RIFCSPLOWO2_02_FULL_63_19		Betaproteobacteria bacterium RIFCSPLOWO2_02_FULL_63_19	no change
Betaproteobacteria bacterium RIFCSPLOWO2_12_FULL_64_23		Betaproteobacteria bacterium RIFCSPLOWO2_12_FULL_64_23	no change
Betaproteobacteria bacterium SpSt-328	SpSt-328	Betaproteobacteria bacterium SpSt-328	no change
Betaproteobacterium_64_16	64_16	Betaproteobacterium_64_16	no change
Bryobacteraceae bacterium	Spst337	Bryobacteraceae bacterium Spst337	added strain info
Burkholderiales bacterium JOSHI_001	JOSHI_001	Burkholderiales bacterium JOSHI_001	no change
Burkholderiales bacterium RIFCSPHIGHO2_12_FULL_69_20		Burkholderiales bacterium RIFCSPHIGHO2_12_FULL_69_20	no change
Burkholderiales bacterium RIFOXYD12_FULL_59_19	RIFOXYD12_FULL_59_19	Rhodoferax sp. RIFOXYD12_FULL_59_19	IMG Phylogenetic Distribution of Genes in Genome tools accessed July 15th 2020
Burkholderiales_66_15	66_15	Burkholderiales_66_15	no change
Caenimonas koreensis DSM 17982	DSM 17982	Caenimonas koreensis DSM 17982	no change
Candidatus Solibacter usitatus Ellin6076	Ellin6076	Candidatus Solibacter usitatus Ellin6076	no change
Colwellia sp. PAMC 20917	PAMC 20917	Colwellia hornerae PAMC 20917	publication update (Kim et al., Marine Genomics 2018)
Comamonadaceae bacterium	PowLak16_MAG17	Comamonadaceae bacterium PowLak16_MAG17	added strain info
Comamonadaceae bacterium CG1_02_60_18	CG1_02_60_18	Rhodoferax sp. CG1_02_60_18	IMG Phylogenetic Distribution of Genes in Genome tools accessed July 15th 2020
Ectothiorhodospira marina	DSM 241	Ectothiorhodospira marina DSM 241	added strain info
Ectothiorhodospira sp. BSL-9	BSL-9	Ectothiorhodospira sp. BSL-9	no change
Ferrimonas balearica DSM 9799	DSM 9799	Ferrimonas balearica DSM 9799	no change
Ferrimonas futtsuensis DSM 18154	DSM 18154	Ferrimonas futtsuensis DSM 18154	no change
Ferrimonas kyonanensis DSM 18153	DSM 18153	Ferrimonas kyonanensis DSM 18153	no change
Ferrimonas marina NBRC 102583	NBRC 102583	Ferrimonas marina NBRC 102583	no change
Ferrimonas sediminum	DSM 23317	Ferrimonas sediminum DSM 23317	added strain info
Ferrimonas senticii DSM 18821	DSM 18821	Ferrimonas senticii DSM 18821	no change
Ferrimonas sp. IMCC35001	IMCC35001	Ferrimonas sediminicola IMCC35001	publication update (Hwang et al., IJSEM 2020)
Ferrimonas sp. IMCC35002	IMCC35002	Ferrimonas aestuarii IMCC35002	publication update (Hwang et al., IJSEM 2020)
Ferrimonas sp. S7	S7	Ferrimonas lipolytica S7	publication (Bae et al., IJSEM 2021)
Gallionellales bacterium RIFCSPLOWO2_02_FULL_59_110	RIFCSPLOWO2_02_FULL_59_110	Gallionellales bacterium RIFCSPLOWO2_02_FULL_59_110	no change
Gammaproteobacteria bacterium	NAT125	Gammaproteobacteria bacterium NAT125	added strain info
Gammaproteobacteria bacterium bin.87	bin.87	Gammaproteobacteria bacterium bin.87	no change
Gammaproteobacteria bacterium HF-Dia21	HF-Dia21	Gammaproteobacteria bacterium HF-Dia21	no change
Gammaproteobacteria bacterium MnB_17	MnB_17	Gammaproteobacteria bacterium MnB_17	no change
Gammaproteobacteria bacterium SG8_30	SG8_30	Chromatiales bacterium SG8_30	IMG Phylogenetic Distribution of Genes in Genome tools accessed July 15th 2020
Gammaproteobacteria bacterium SS_bin_12	SS_bin_12	Gammaproteobacteria bacterium SS_bin_12	no change
Gemmatimonas sp. SG8_38_2	SG8_38_2	Gemmatimonas sp. SG8_38_2	no change
Haliea sp. SAOS-164	SAOS-164	Haliea sp. SAOS-164	no change
Halieaceae bacterium GH4-78	GH4-78	Seongchinamella unica GH4-78	publication update (Kang et al., IJSEM 2020)
Halioglobus japonicus	BC5_1	Halioglobus japonicus BC5_1	added strain info
Halioglobus maricola	IMCC14385	Halioglobus maricola IMCC14385	added strain info
Halioglobus pacificus	RR3-57	Halioglobus pacificus RR3-57	added strain info
Halioglobus sediminis	U0301	Seongchinamella sediminis U0301	publication update (Kang et al., IJSEM 2020)
Halioglobus sp.	NAT121	Halioglobus sp. NAT121	added strain info
Halioglobus sp. NY5	NY5	Halioglobus sp. NY5	no change
Halorhodospira halochloris	DSM 1059	Halorhodospira halochloris DSM 1059	added strain info
Halorhodospira halophila SL1	SL1	Halorhodospira halophila SL1	no change
Ideonella sp. A 288	A 288	Ideonella sp. A 288	no change
Ketobacter sp.	BinB_TS13_700	Ketobacter sp. BinB_TS13_700	added strain info
Kineobactrum sediminis	F02	Kineobactrum sediminis F02	added strain info
Limnobacter sp.	AS06rmzACSIP_596	Limnobacter sp. AS06rmzACSIP_596	added strain info
Marinimicrobium koreense	DSM 16974	Marinimicrobium koreense DSM 16974	added strain info
Marinimicrobium sp.	EAC58	Marinimicrobium sp. EAC58	added strain info
Marinobacter sp. Arc7-DN-1	Arc7-DN-1	Marinobacter sp. Arc7-DN-1	no change
Marinobacter sp. PJ-16	PJ-16	Marinobacter sp. PJ-16	no change
Marinobacter sp. W62	W62	Marinobacter sp. W62	no change
Niveibacterium sp. COAC-50	COAC-50	Niveibacterium sp. COAC-50	no change
Paraferrimonas haliotis	AFRC7-2-1	Paraferrimonas haliotis AFRC7-2-1	added strain info
Paraferrimonas sedimenticola	NBRC 101628	Paraferrimonas sedimenticola NBRC 101628	added strain info
Parahaliea aestuarii	HSLHS9	Parahaliea aestuarii HSLHS9	added strain info
Phenylobacterium zucineum	lbmp16	Phenylobacterium zucineum lbmp16	added strain info
Photobacterium gaetbulicola Gung47	Gung47	Photobacterium gaetbulicola Gung47	no change
Photobacterium lutimaris	JCM 13586	Photobacterium lutimaris JCM 13586	added strain info
Pleionea sediminis	S1-5-21	Pleionea sediminis S1-5-21	added strain info
Polaromonas sp.	RGN.1	Polaromonas sp. RGN.1	added strain info
Polaromonas sp. EUR3 1.2.1	EUR3 1.2.1	Polaromonas sp. EUR3 1.2.1	no change
Pseudomonadales bacterium	SP163	Gammaproteobacteria bacterium sp. SP163	IMG Phylogenetic Distribution of Genes in Genome tools accessed July 15th 2020
Ramlibacter lithotrophicus	RBP-2	Ramlibacter lithotrophicus RBP-2	added strain info
Rhodocyclaceae bacterium	PowLak16_MAG46	Rhodocyclaceae bacterium PowLak16_MAG46	added strain info
Rhodoferax ferrireducens T118	DSM 15236	Albidoferax ferrireducens T118	publication update (Ramana and Sasikala, J Gen Appl Microbiol. 2009)
Rhodoferax sp.	Bin2_7	Rhodoferax sp. Bin2_7	added strain info
Shewanella aestuarii	PN3F2	Shewanella aestuarii PN3F2	added strain info
Shewanella algidipiscicola	S13	Shewanella algidipiscicola S13	added strain info
Shewanella amazonensis SB2B	SB2B	Shewanella amazonensis SB2B	no change
Shewanella atlantica	HAW-EB5	Shewanella atlantica HAW-EB5	added strain info
Shewanella baltica OS223	OS223	Shewanella baltica OS223	no change
Shewanella benthica KT99	KT99	Shewanella benthica KT99	no change
Shewanella bicestrii	JAB-1	Shewanella bicestrii JAB-1	added strain info
Shewanella canadensis	HAW-EB2	Shewanella canadensis HAW-EB2	added strain info
Shewanella carassii	08MAS2251	Shewanella carassii 08MAS2251	added strain info
Shewanella chilikensis	JC5	Shewanella chilikensis JC5	added strain info
Shewanella colwelliana ATCC 39565	ATCC 39565	Shewanella colwelliana ATCC 39565	no change
Shewanella corallii	A687	Shewanella corallii A687	added strain info
Shewanella decolorationis S12	S12	Shewanella decolorationis S12	no change
Shewanella fidelis ATCC BAA-318	ATCC BAA-318	Shewanella fidelis ATCC BAA-318	no change
Shewanella fodinae	74A	Shewanella fodinae 74A	added strain info
Shewanella frigidimarina NCIMB 400	NCIMB 400	Shewanella frigidimarina NCIMB 400	no change
Shewanella halifaxensis HAW-EB4	HAW-EB4	Shewanella halifaxensis HAW-EB4	no change
Shewanella hanedai	JCM 20706	Shewanella hanedai JCM 20706	added strain info
Shewanella indica	KJW27	Shewanella indica KJW27	added strain info
Shewanella insulae	JBTF-M18	Shewanella insulae JBTF-M18	added strain info
Shewanella japonica	KCTC 22435	Shewanella japonica KCTC 22435	added strain info
Shewanella khirikhana	TH2012	Shewanella khirikhana TH2012	added strain info
Shewanella litoralis	JCM 32306	Shewanella litoralis JCM 32306	added strain info
Shewanella livingstonensis	LMG 19866	Shewanella livingstonensis LMG 19866	added strain info
Shewanella loihica PV-4	PV-4	Shewanella loihica PV-4	no change
Shewanella mangrovi	YQH10	Shewanella mangrovi YQH10	added strain info
Shewanella marisflavi	EP1	Shewanella marisflavi EP1	added strain info
Shewanella maritima	D4-2	Shewanella maritima D4-2	added strain info
Shewanella morhuae	ATCC BAA-1205	Shewanella morhuae ATCC BAA-1205	added strain info
Shewanella oneidensis MR-1	MR-1	Shewanella oneidensis MR-1	no change
Shewanella pealeana ATCC 700345	ATCC 700345	Shewanella pealeana ATCC 700345	no change
Shewanella piezotolerans WP3	WP3	Shewanella piezotolerans WP3	no change
Shewanella polaris	SM1901	Shewanella polaris SM1901	added strain info
Shewanella psychrophila	WP2	Shewanella psychrophila WP2	added strain info
Shewanella putrefaciens 200	200	Shewanella putrefaciens 200	no change
Shewanella sediminis HAW-EB3	HAW-EB3	Shewanella sediminis HAW-EB3	no change
Shewanella vesiculosa	LMG 24424	Shewanella vesiculosa LMG 24424	added strain info
Shewanella waksmanii ATCC BAA-643	ATCC BAA-643	Shewanella waksmanii ATCC BAA-643	no change
Shewanella woodyi ATCC 51908	ATCC 51908	Shewanella woodyi ATCC 51908	no change
Shewanella xiamenensis	BC01	Shewanella xiamenensis BC01	added strain info
Sinimarinibacterium sp. CAU 1509	CAU 1509	Sinimarinibacterium arenosum CAU 1509	publication update (Kim et al., FEMS Microbiol Lett 2020)
Thalassotalea sp. 42_200_T64	42_200_T64	Thalassotalea sp. 42_200_T64	no change
Thalassotalea sp. ND16A	ND16A	Thalassotalea sp. ND16A	no change
Thioalkalivibrio sp.	LCM1.Bin42	Thioalkalivibrio sp. LCM1.Bin42.G5	added strain info
Thioalkalivibrio sp. XN279	XN279	Thioalkalivibrio sp. XN279	no change
Thioalkalivibrio sp. XN8	XN8	Thioalkalivibrio sp. XN8	no change
Thioalkalivibrio thiocyanodenitrificans ARhD 1	ARhD 1	Thioalkalivibrio thiocyanodenitrificans ARhD 1	no change
Thiohalomonas denitrificans	HLD2	Thiohalomonas denitrificans HLD2	added strain info
Vibrio alginolyticus	138-2	Vibrio alginolyticus 138-2	added strain info
Vibrio antiquarius	939	Vibrio antiquarius 939	added strain info
Vibrio diabolicus E0666	E0666	Vibrio diabolicus E0666	no change
Vibrio hangzhouensis	CGMCC 1.7062	Vibrio hangzhouensis CGMCC 1.7062	added strain info
Vibrio natriegens	CCUG 16374	Vibrio natriegens CCUG 16374	added strain info
Vibrio parahaemolyticus S166	S166	Vibrio parahaemolyticus S166	no change
Vibrio rotiferianus	B64D1	Vibrio rotiferianus B64D1	added strain info
Vibrio vulnificus CMCP6	CMCP6	Vibrio vulnificus CMCP6	no change
Wenzhouxiangella sp. 15181	15181	Wenzhouxiangella salilacus 15181	publication update (Han et al., Antonie Van Leeuwenhoek 2019)
Wenzhouxiangella sp. C33	C33	Wenzhouxiangella limi C33	publication update (Zhang et al., IJSEM 2020)
Wenzhouxiangella sp. XN201	XN201	Wenzhouxiangella sp. XN201	no change
Wenzhouxiangella sp. XN24	XN24	Wenzhouxiangella sp. XN24	no change
Xanthomonadales bacterium	SP244	Wenzhouxiangellaceae bacterium SP244	IMG Phylogenetic Distribution of Genes in Genome tools accessed July 15th 2020
