# Supplementary material for: Evidence for Horizontal and Vertical Transmission of Mtr-Mediated Extracellular Electron Transfer among the Bacteria
Source: mBio. 2022 Feb 1;13(1):e02904-21. doi: 10.1128/mbio.02904-21 (PMC8805035; doi:10.1128/mbio.02904-21)
Supplement: TABLE S2 [file mbio.02904-21-st002.xlsx]

## Sheet: Sheet1
Phylum	Class	Order	Family	Genus	Available Assemblies for Genus	Number with MtrCAB	% of Assemblies with MtrCAB
Proteobacteria	Betaproteobacteria	Burkholderiales	Burkholderiaceae	Limnobacter	20	1	5
			Comamonadaceae	Ramlibacter	16	1	6.25
				Aquincola	4	1	25
				Albidoferax/Rhodoferax	45	4	8.88889
				Caenimonas	4	1	25
				Unclassified Comamonadaceae	NA	1	NA
				Ideonella	8	1	12.5
				Polaromonas	46	2	4.34783
				Ramlibacter	21	1	4.7619
			Unclassified Burkholderiales		NA	3	NA
		Rhodocyclales	Rhodocyclaceae	Niveibacterium	1	1	100
				Unclassified Rhodocyclaceae	NA	1	NA
		Nitrosomonadales/Gallionellales	Unclassified Gallionellales		30	1	3.33333
		Unclassified Betaproteobacteria			NA	5	NA
	Gammaproteobacteria	Aeromonadales	Aeromonadaceae	Unclassified Aeromonadaceae	NA	1	NA
				Aeromonas	68	11	16.1765
		Alteromonadales	Alteromonadaceae	Marinobacter	151	3	1.98675
				Unclassified Alteromonadaceae	NA	2	NA
			Ferrimonadaceae	Ferrimonas	9	9	100
				Paraferrimonas	3	2	66.6667
			Shewanellaceae	Shewanella	45	40	88.8889
			Colwelliaceae	Colwellia	50	1	2
				Thalassotalea	12	2	16.6667
		Cellvibrionales	Halieaceae	Haliea	15	1	6.66667
				Halioglobus/Seongchinamella	12	5	41.6667
				Kineobactrum	2	1	50
				Parahaliea	2	1	50
			Cellvibrionaceae	Marinimicrobium	4	2	50
		Chromatiales	Ectothiorhodospiraceae	Ectothiorhodospira	7	2	28.5714
				Halorhodospira	7	2	28.5714
				Thioalkalivibrio	111	4	3.6036
				Thiohalomonas	1	1	100
			Wenzhouxiangellaceae	Wenzhouxiangella	22	4	18.1818
				Unclassified Wenzhouxiangellaceae	NA	1	NA
		Nevskiales	Sinobacteraceae	Sinimarinibacterium	3	1	33.3333
		Oceanospirillales	Alcanivoracaceae	Ketobacter	7	1	14.2857
			Kangiellaceae	Pleionea	2	1	50
		Unclassified Gammaproteobacteria			NA	7	NA
		Vibrionales	Vibrionaceae	Photobacterium	41	2	4.87805
				Vibrio	120	8	6.66667
	Alphaproteobacteria	Caulobacterales	Caulobacteraceae	Phenylobacterium	28	1	3.57143
Acidobacteria	Acidobacteriia	Unclassified Acidobacteriia			NA	3	NA
		Bryobacterales	Bryobacteraceae	Unclassified Bryobacteraceae	NA	1	NA
				Candidatus Solibacter	8	1	12.5
Gemmatimonadetes	Gemmatimonadetes	Gemmatimonadales	Gemmatimonadaceae	Gemmatimonas	21	1	4.7619
						146

## Sheet: Sheet8
Row Labels	Count of rosenbergii
alginatilyticum	1
andalusiense	1
angustum	2
aphoticum	1
aquae	1
aquimaris	1
carnosum	1
chitinilyticum	1
damselae	5
frigidiphilum	1
gaetbulicola	2
galatheae	1
ganghwense	1
halotolerans	2
iliopiscarium	1
indicum	1
jeanii	1
kishitanii	1
leiognathi	4
lipolyticum	1
lucens	1
lutimaris	1
malacitanum	1
marinum	1
phosphoreum	2
piscicola	1
profundum	3
proteolyticum	1
sanctipauli	1
sanguinicancri	1
sp.	14
swingsii	1
toruni	1
(blank)
Grand Total	59
